# Supplementary material for: Serum small RNAs in metastatic colorectal cancer predict response to chemotherapy and characterize high-risk patients
Source: Mol Cancer. 2024 Jun 27;23:133. doi: 10.1186/s12943-024-02042-7 (PMC11209991; doi:10.1186/s12943-024-02042-7)
Supplement: Supplementary file 1 — Supplementary Material 1. [file 12943_2024_2042_MOESM1_ESM.xlsx]

## Sheet: Sheet1
	Clinical variable	Number
Gender
	Male	120
	Female	71
Age
	<50	10
	50-60	25
	60-70	61
	70-80	79
	>80	17
Liver metastasis
	Yes	130
	No	61
Lung metastasis
	Yes	70
	No	121
Performance status
	0	91
	1	75
	2	20
	3	1
Metastasis group
	Synchronous	123
	Metachronous	69
	Palliative	2
Primary tumor location
	Right colon	68
	Left colon	50
	Rectum	58
	NA	16
Disease status at first evaluation
	Remission	160
	Progression	29
	NA	2
RAS mutation
	Mut KRAS	74
	Mut NRAS	12
	WT KRAS & NRAS	94
	NA	11
BRAF mutation
	Mut BRAF	34
	WT BRAF	145
	NA	12
Microsatellite
	MSI	13
	MSS	131
	NA	47
NA= Not available
WT=Wild type
