# Supplementary material for: Serum small RNAs in metastatic colorectal cancer predict response to chemotherapy and characterize high-risk patients
Source: Mol Cancer. 2024 Jun 27;23:133. doi: 10.1186/s12943-024-02042-7 (PMC11209991; doi:10.1186/s12943-024-02042-7)
Supplement: Supplementary file 2 — Supplementary Material 2. [file 12943_2024_2042_MOESM2_ESM.xlsx]

## Sheet: MicroRNA
MicroRNA	log2 FC (Progression vs stable)	Average expression	Raw p-value	BH-adjusted P-value
hsa-miR-517a-3p	1.16953117901256	0.417362575522546	2.06465206548728E-05	0.00576508243243191
hsa-miR-517b-3p	1.16953117901256	0.417362575522546	2.06465206548728E-05	0.00576508243243191
hsa-miR-424-3p	-0.898769673620653	7.4410265628666	2.41891570591549E-05	0.00576508243243191
hsa-miR-652-3p	-0.420604117927878	9.65900612219955	7.850802109668E-05	0.0140333087710316
hsa-miR-6886-3p	0.923094789225805	0.309458001930551	0.000235709761663718	0.0282385102208693
hsa-miR-412-5p	1.17788503074313	0.655873287062835	0.000236966519335966	0.0282385102208693
hsa-miR-15b-5p	-0.41234027217223	10.375726075983	0.00037398351970609	0.0381997452271221
hsa-miR-335-5p	0.54210151013684	9.5507957484232	0.000613060773653372	0.0506362098919135
hsa-miR-483-3p	1.29293530230253	7.8452714659143	0.000770226419278487	0.0506362098919135
hsa-let-7i-5p	-0.300801688619089	12.6695543012823	0.000902572491754072	0.0506362098919135
hsa-miR-7-5p	-0.652508254384483	8.4520459822639	0.000917999600322526	0.0506362098919135
hsa-let-7g-3p	0.809734251175159	0.429315306813762	0.00102934979061027	0.0506362098919135
hsa-miR-190b	0.729587341230341	0.321678709918118	0.00104824417792516	0.0506362098919135
hsa-miR-6798-3p	0.811986322922021	0.329752626577164	0.00109300849306131	0.0506362098919135
hsa-miR-592	0.8482557701432	0.381004079182634	0.00111934141367959	0.0506362098919135
hsa-miR-7976	-1.42440494575161	4.25839766067645	0.00113311798359527	0.0506362098919135
hsa-miR-10a-5p	0.768416327564566	11.8632128999274	0.00125296876804395	0.0526983923030248
hsa-miR-339-3p	-0.557985632724367	7.57167202129565	0.00173685188863872	0.0620548698346906
hsa-miR-532-3p	-1.00700711275608	5.64497222264149	0.0017403335779706	0.0620548698346906
hsa-miR-4758-3p	0.762404051074468	0.363207435028454	0.0018096310255671	0.0620548698346906
hsa-miR-7110-3p	0.993279663219993	0.737934044993547	0.00182259058255734	0.0620548698346906
hsa-miR-377-3p	0.755784661850788	0.437289563132112	0.0020395328946309	0.0631177511573984
hsa-miR-140-3p	-0.420095168090468	9.65959041956071	0.0020934132057726	0.0631177511573984
hsa-miR-940	0.840962149040419	0.56080865671967	0.0021186378010875	0.0631177511573984
hsa-miR-6503-3p	0.640539943174187	0.310906991200624	0.00247180994126463	0.0684048872590049
hsa-miR-485-3p	-1.42449914127837	6.36947270076914	0.00254944363821055	0.0684048872590049
hsa-miR-17-5p	-1.04222001185007	5.55578981319389	0.00258312161677361	0.0684048872590049
hsa-miR-4713-5p	0.795617472814767	0.459393235162673	0.00290823074964086	0.0691452731824058
hsa-miR-20b-5p	-1.28870328796635	2.8585386739501	0.0029084294361381	0.0691452731824058
hsa-miR-361-3p	-0.420697909266686	8.12534054623531	0.00305479615810344	0.0691452731824058
hsa-miR-455-3p	1.36622134045531	1.68107035884666	0.00308006072110656	0.0691452731824058
hsa-miR-7848-3p	0.817178332274713	0.462793776851548	0.00309461362494683	0.0691452731824058
hsa-miR-487b-3p	-1.19528100592707	6.51805019184101	0.00336800388180149	0.0719316913643762
hsa-miR-338-5p	-1.07596642707048	5.88007561349023	0.00348669934988124	0.0719316913643762
hsa-miR-382-5p	-0.812480949810398	7.68829779704026	0.00352290391157192	0.0719316913643762
hsa-miR-188-5p	0.672971210390488	0.358189494243341	0.00362173550925531	0.0719316913643762
hsa-miR-574-3p	0.383585529781728	8.63580475456264	0.00405074157266292	0.0767894993956552
hsa-miR-148b-3p	-0.378034579085124	8.15961793411946	0.0041651152271649	0.0767894993956552
hsa-miR-1247-5p	1.84857857653559	4.46077215510166	0.00418851814885392	0.0767894993956552
hsa-miR-4429	0.659172380468213	0.676219662790498	0.00437586374072438	0.0782185643654483
hsa-miR-342-5p	-1.00762565238967	5.548497685526	0.00459093819265965	0.0800614831158939
hsa-miR-556-3p	0.686954678853047	0.385087532300644	0.0049962675359521	0.0839851790650758
hsa-miR-16-2-3p	-0.435810702058392	9.61181326824657	0.00505085692279477	0.0839851790650758
hsa-miR-6809-5p	0.818469104609561	0.517186566428116	0.00556312800254508	0.0904008300413576
hsa-miR-6818-3p	0.718671264802576	0.379037842029271	0.00569079789113985	0.0904204553814444
hsa-miR-363-3p	-0.436607045895443	9.815862142008	0.00646786803870406	0.10053316625377
hsa-miR-451a	-0.422559305045844	16.4347620277067	0.00682114445790517	0.100595995674491
hsa-miR-6087	0.924701387754778	9.13242309934083	0.00717463119335523	0.100595995674491
hsa-miR-374b-5p	-0.810071628882526	6.17529063356677	0.0071826539354863	0.100595995674491
hsa-miR-425-5p	-0.223823352280872	12.1326791643038	0.00725293444001098	0.100595995674491
hsa-miR-675-5p	1.10262362813426	0.938663515181255	0.00741987084115056	0.100595995674491
hsa-miR-30b-5p	-0.599380339389658	7.01863446098152	0.00754637809980717	0.100595995674491
hsa-miR-4466	1.51440738287579	2.60274981653208	0.00754897970934831	0.100595995674491
hsa-miR-200a-5p	1.111157321327	1.37736255312759	0.00759745981317831	0.100595995674491
hsa-miR-1262	0.596623545477247	0.293336613309459	0.00898160268620813	0.116760834920706
hsa-miR-338-3p	0.991967657167383	1.30499455634823	0.00950084866162855	0.121305478447579
hsa-miR-1260b	1.1077662392192	4.55184539076204	0.0101153808251049	0.124674185392954
hsa-miR-5698	0.580337152964291	0.325718367245051	0.0103779160426495	0.124674185392954
hsa-miR-345-5p	-0.643579476252139	6.92470215097946	0.0105666817570532	0.124674185392954
hsa-miR-941	-0.903659326296585	5.45240829206306	0.0106058536934605	0.124674185392954
hsa-miR-4418	0.65266833715332	0.354367871058947	0.0106365388936646	0.124674185392954
hsa-miR-320d	1.18363435888509	9.09727263672514	0.0110864651835782	0.127851977520297
hsa-miR-6837-5p	0.62514834870639	0.393696773404088	0.0116440256315883	0.132150449628343
hsa-miR-3690	0.499932158735334	0.283256729381322	0.0119056771246009	0.133008736626401
hsa-miR-15b-3p	-0.803061014706195	5.25309057725497	0.0123269436497274	0.135596380147001
hsa-miR-3065-5p	0.634494325791349	0.448244382780524	0.012855014061438	0.138377467051575
hsa-miR-6812-3p	0.611068040586804	0.385616756806989	0.0129668395698678	0.138377467051575
hsa-miR-1285-3p	0.679830738170921	0.473075847209495	0.0131950957473871	0.138742550873262
hsa-miR-93-5p	-0.301539690837757	11.4740773814187	0.0134287392713809	0.139152877957063
hsa-miR-4723-3p	0.568057826192658	0.322051859638752	0.0140815080634546	0.143832546648143
hsa-miR-584-5p	-0.442876097511322	8.03787687502552	0.0144834857874953	0.145011531503477
hsa-miR-323a-5p	0.723202891518849	0.534486299477339	0.0146380950536564	0.145011531503477
hsa-miR-942-3p	0.889509571659194	1.1029638597059	0.0148053731465088	0.145011531503477
hsa-miR-151b	-0.589811520504007	6.56984556338153	0.0157394923296106	0.148822551573666
hsa-miR-4660	0.596613353478196	0.386269382700021	0.0157561041243579	0.148822551573666
hsa-miR-3130-5p	0.583401933613279	0.321032106142017	0.0158757443578378	0.148822551573666
hsa-miR-4745-3p	0.68279147524095	0.470431558438721	0.0160270440156255	0.148822551573666
hsa-miR-6747-3p	0.802950831123742	0.927502310836296	0.0163115915528474	0.149522922567768
hsa-miR-95-3p	1.15300791856245	2.77795982715375	0.0177560604083186	0.159389587368277
hsa-miR-409-3p	-0.629143364061818	9.16861650946233	0.0184277706922987	0.159389587368277
hsa-miR-5001-3p	0.630247195863473	0.493391537774109	0.0185192406036383	0.159389587368277
hsa-let-7d-3p	0.203725510630743	12.5411705145238	0.0188115195945742	0.159389587368277
hsa-miR-491-5p	0.558906336935638	0.543356399781431	0.0188347328189057	0.159389587368277
hsa-miR-8072	0.87868130334404	0.83534123137226	0.0189289221865783	0.159389587368277
hsa-miR-130a-3p	-0.717252210634009	5.46508422145765	0.0189484124843407	0.159389587368277
hsa-miR-98-3p	0.720593775599303	0.619679262211879	0.0194718123256779	0.159863049246156
hsa-miR-16-5p	-0.303338001737727	14.4060435559942	0.0196503814659514	0.159863049246156
hsa-miR-101-3p	-0.295049363695329	9.57123197249074	0.0199158152941913	0.159863049246156
hsa-miR-589-3p	0.47375921907318	0.3235469716375	0.0204468431359545	0.159863049246156
hsa-miR-99b-5p	0.268109785103059	10.2368556343775	0.0205300905695769	0.159863049246156
hsa-miR-6732-3p	0.59874763766885	0.309323768202377	0.0208870720968432	0.159863049246156
hsa-miR-641	0.676248214595891	0.671201177984038	0.0208886511031591	0.159863049246156
hsa-miR-27b-3p	0.262995324431452	10.5026401363024	0.0209248444516021	0.159863049246156
hsa-miR-320c	0.845622459543955	10.3607055846421	0.0210169603204736	0.159863049246156
hsa-miR-301b-3p	0.532561763209704	0.354439304776633	0.0215112750008458	0.161900648690576
hsa-miR-552-5p	0.703109470948196	0.76645920501953	0.0219013392958647	0.163119349963992
hsa-miR-135b-5p	0.609118305462469	0.38132697834269	0.0227144964393978	0.167431597465664
hsa-miR-32-5p	-1.10419664964513	4.32208354029448	0.0231502766613339	0.167992244152857
hsa-miR-1306-5p	0.572356635631641	7.41186188086787	0.0233175405600003	0.167992244152857
hsa-miR-5189-3p	0.715017071561261	0.803064697082581	0.0238240028646098	0.167992244152857
hsa-miR-1237-3p	0.585650202418385	0.31048381570879	0.024402986174787	0.167992244152857
hsa-miR-142-3p	-0.86935963766659	5.1089994531499	0.0244134117068573	0.167992244152857
hsa-miR-34b-3p	0.561710879428657	0.549481680723231	0.0250733932838589	0.167992244152857
hsa-miR-3613-5p	-0.429760092352691	8.597984786238	0.0251047504672146	0.167992244152857
hsa-miR-143-5p	0.599635565857397	0.44221633919603	0.0254058247791231	0.167992244152857
hsa-miR-4728-3p	0.707132962697491	0.520079417742179	0.0254432010137088	0.167992244152857
hsa-miR-379-5p	-1.12686708111541	4.67727720720115	0.0254784309973656	0.167992244152857
hsa-miR-4745-5p	0.613742069573686	0.497854364360512	0.0255693368593997	0.167992244152857
hsa-miR-185-5p	-0.330822421717979	9.63537979665785	0.0256100064512747	0.167992244152857
hsa-miR-93-3p	-0.959944373676174	5.46938103649703	0.0262510124912083	0.170631581192854
hsa-miR-494-3p	-1.03339391776616	5.19927470813288	0.0265181661007597	0.170637561047494
hsa-miR-136-5p	0.653074343156743	0.713800995783984	0.0268257769397214	0.170637561047494
hsa-miR-25-3p	-0.293620486924191	13.7210850115746	0.0275837090351983	0.170637561047494
hsa-miR-6821-5p	0.608681557402942	0.427936990282685	0.0275905110916866	0.170637561047494
hsa-miR-450a-2-3p	0.895460748441643	1.40802165767563	0.0281077205875591	0.170637561047494
hsa-miR-320b	0.724341499322827	11.0694318539472	0.0282804585620468	0.170637561047494
hsa-miR-548a-3p	0.583763453341625	0.419122507818494	0.0288192222515482	0.170637561047494
hsa-miR-7108-5p	0.603810743755304	0.398609198887984	0.0288348978163512	0.170637561047494
hsa-miR-6511a-5p	0.600682454635579	0.427840843178139	0.0291355435465086	0.170637561047494
hsa-miR-6511b-5p	0.600682454635579	0.427840843178139	0.0291355435465086	0.170637561047494
hsa-miR-216a-5p	0.47930884364356	0.296236844441364	0.0291965430292627	0.170637561047494
hsa-miR-9-5p	0.84187972482397	0.888997899010131	0.0292578581982884	0.170637561047494
hsa-miR-1910-5p	0.553662934662417	0.371208540840612	0.0293544335787996	0.170637561047494
hsa-miR-106a-3p	0.498848513246884	0.347838663050265	0.0298608382313141	0.170785970374065
hsa-miR-374a-5p	0.579732537277724	6.31892898288928	0.0299134999289961	0.170785970374065
hsa-miR-664b-3p	0.616016476832213	0.858317837567607	0.0300965486253597	0.170785970374065
hsa-miR-149-5p	0.548442519474754	0.405440617316798	0.0305816344862063	0.171937788971395
hsa-miR-3130-3p	0.875204035016208	0.886447812824129	0.0307804713123616	0.171937788971395
hsa-miR-1185-1-3p	0.469836133210218	0.419070733652754	0.0310609364390304	0.172159453906254
hsa-miR-192-5p	0.374322721894783	9.04310408281781	0.0319505371639042	0.175727954401473
hsa-miR-1287-5p	0.596953028929362	0.589895235693484	0.0324111335514269	0.176900461750154
hsa-miR-484	-0.274790110597719	11.2067162379501	0.0331874224242092	0.178377704414659
hsa-miR-4492	1.23506716428704	2.64514508445695	0.0331952491753073	0.178377704414659
hsa-miR-549a	0.531383631300814	0.361129176592484	0.0336577980434262	0.178377704414659
hsa-miR-1976	-0.924231258230525	4.08811412584864	0.0336797064279427	0.178377704414659
hsa-miR-6754-3p	0.452840133592722	0.321906699301278	0.0340350027682696	0.178892021335562
hsa-miR-485-5p	-0.960585084748311	5.27882097908494	0.0342772124796811	0.178892021335562
hsa-miR-5588-5p	0.505075291319783	0.422977250533199	0.0345433890667561	0.178974805671961
hsa-miR-212-5p	0.469289791666428	0.36657271474997	0.0359969582973198	0.184368223202016
hsa-miR-15a-5p	-0.493602078454646	7.34170620502546	0.0361000716759192	0.184368223202016
hsa-miR-496	0.414960020930048	0.321167509808246	0.0378444553808344	0.190385274710513
hsa-miR-122-3p	1.10042809371101	4.04236301013654	0.0378878379780725	0.190385274710513
hsa-miR-340-5p	-0.5440374653805	6.42329387272428	0.0381365752381218	0.190385274710513
hsa-miR-431-5p	-1.06016869993802	4.08515665339065	0.0384345467855871	0.190385274710513
hsa-miR-374b-3p	0.641529820615087	0.737115673427935	0.0386096011650691	0.190385274710513
hsa-miR-627-3p	0.426386648924864	0.338924363048044	0.0391198398374173	0.191580037559955
hsa-miR-186-5p	-0.200483901724281	10.4284643243288	0.0396848035725286	0.192044508693814
hsa-miR-5588-3p	0.553854100681423	0.367491986049132	0.0397518703310273	0.192044508693814
hsa-miR-6805-5p	0.585112826016208	0.49041625884569	0.0402327908480609	0.192936099499952
hsa-miR-99b-3p	0.816355330608438	1.33815044956206	0.0404761047901998	0.192936099499952
hsa-miR-329-3p	-0.862681619543801	5.87114031938494	0.0409017797909982	0.193673990401084
hsa-miR-5193	0.822433524977884	1.6111862355161	0.041445396427906	0.194956963460216
hsa-miR-1284	-0.93909841083526	2.75676777573671	0.0417508125325512	0.195110006279569
hsa-miR-6872-3p	0.617974311874877	0.354793536541411	0.0421951090806567	0.195905863588763
hsa-miR-4685-3p	-0.891432405550991	4.9933099641385	0.0426918093064921	0.196933184865431
hsa-miR-665	0.610544832475214	0.529185978818494	0.0429784289730748	0.196984466126593
hsa-miR-6879-3p	0.452908830451945	0.39798835645393	0.0440264791191084	0.200502755223965
hsa-miR-18b-5p	0.545256843026163	0.484985940665867	0.0445154648934708	0.200674336835868
hsa-let-7e-3p	0.712610972921629	1.01480440806015	0.0446254818977664	0.200674336835868
hsa-miR-4497	0.747586044469555	0.994778884497698	0.0451338391211253	0.201120636979888
hsa-miR-365b-5p	0.627451275047352	0.577430415389538	0.0452873042709957	0.201120636979888
hsa-miR-766-3p	-0.912382460527708	3.53611531066869	0.0465680768007129	0.205531943904381
hsa-miR-3154	0.510130538176421	0.511280064657763	0.0470458640047269	0.206366826769201
hsa-miR-642a-3p	1.0073352229231	2.17450491241472	0.0487592195819266	0.212578304884619
hsa-miR-5100	0.498590440925659	0.385699057655197	0.0499147683778882	0.21481989566658
hsa-miR-330-5p	0.757616720035551	1.22911531598946	0.049994391954922	0.21481989566658
hsa-miR-3682-3p	0.44711031051084	0.379239073067492	0.0502550975125552	0.21481989566658
hsa-miR-6793-5p	0.539982856585477	0.393711579657216	0.0504751642964831	0.21481989566658
hsa-miR-548j-5p	0.879456966909856	1.69444224532099	0.0514993588923601	0.217881903006139
hsa-miR-33a-5p	0.753282380994641	0.781869144344696	0.0529250279025478	0.219856910373206
hsa-miR-20a-3p	0.455813174326265	0.307714134076828	0.0530984027265365	0.219856910373206
hsa-miR-365a-5p	0.503137145830383	0.404604167467301	0.0531398743816726	0.219856910373206
hsa-miR-542-3p	-0.920619268429309	3.63357839441521	0.0531961475448456	0.219856910373206
hsa-miR-144-3p	-0.344058097024114	8.22755214505287	0.0539777958003728	0.221805310329118
hsa-miR-539-3p	0.621478700561236	0.687812453895426	0.0555598840831741	0.227001812111254
hsa-miR-22-3p	-0.201469479723764	12.9801787965569	0.0563671187750037	0.228991420023452
hsa-let-7d-5p	-0.227451625519763	10.4397079483061	0.0572712769803424	0.231350073677654
hsa-miR-6837-3p	0.410277226257243	0.393844932909055	0.0582399697097516	0.233941451362205
hsa-miR-550a-5p	-0.914991921164049	3.45792305404562	0.0609444702068313	0.242260702965562
hsa-miR-221-5p	-0.78715220099732	3.6191625320917	0.0609887084388827	0.242260702965562
hsa-miR-6772-3p	0.433254217257418	0.373876058467439	0.0614575956391693	0.242774480011083
hsa-miR-5010-5p	-0.889988434980812	3.44636958824877	0.0619907806574115	0.243535209725545
hsa-miR-128-1-5p	0.46414247364765	0.463906963109333	0.0624157409888319	0.243864780366201
hsa-miR-3064-5p	0.63949824361774	0.787969516590344	0.0634769821334103	0.245530062466817
hsa-miR-5009-5p	0.429394056946595	0.376272924337567	0.0635287574214841	0.245530062466817
hsa-miR-3196	0.589643250009551	0.552030309799756	0.0650490155500716	0.249736700898459
hsa-miR-4738-3p	0.529933171827514	0.67467112142499	0.065315752542674	0.249736700898459
hsa-miR-4707-3p	0.539661822970271	0.45681293916418	0.0656792376835947	0.249790717786012
hsa-miR-3939	0.482230930418765	0.442369861506202	0.0662979752879511	0.250284603513441
hsa-miR-4435	0.547832674768163	0.577012782836159	0.066509195339236	0.250284603513441
hsa-miR-1323	0.570515151211816	0.599108993486682	0.0688278403617038	0.257653957374965
hsa-miR-32-3p	0.609346228474523	0.76687846644075	0.0692738345531271	0.257773732114424
hsa-miR-3615	-0.226745372299121	9.4229202169983	0.0699181024701742	0.257773732114424
hsa-miR-1224-5p	0.693471530060565	0.829149495282676	0.0702358209218077	0.257773732114424
hsa-miR-655-3p	0.487030971416227	0.505403065297254	0.0703019269402974	0.257773732114424
hsa-miR-7155-5p	0.47196304989332	0.331227292213913	0.0715562922932852	0.261034433620913
hsa-miR-20b-3p	0.428994836776518	0.40541465186543	0.0731895954247479	0.263350317103772
hsa-miR-556-5p	0.623407749361918	0.819507497475387	0.0732786423333141	0.263350317103772
hsa-miR-190a-5p	0.47831011261092	0.446796492277892	0.073296102242868	0.263350317103772
hsa-miR-7704	0.939640359834319	2.41559739012721	0.0738589954976758	0.264045908904191
hsa-miR-331-5p	0.806218404544428	1.94622997370029	0.0746050463980554	0.265386110321441
hsa-miR-483-5p	0.722519722070818	8.28676431635594	0.0756815346156104	0.266903610952546
hsa-miR-30c-1-3p	0.750205553821095	1.16183205373927	0.0757782280047088	0.266903610952546
hsa-miR-4646-5p	0.469145986605736	0.346204425388949	0.0761701815988454	0.266969018839091
hsa-miR-1288-3p	0.389959143966924	0.379773312418225	0.0768836536588001	0.267099600474133
hsa-miR-28-5p	-0.653107963878629	5.56988855519297	0.0769545702065336	0.267099600474133
hsa-miR-6833-3p	0.458255894455549	0.600666618637078	0.0777825486838993	0.268353923564777
hsa-miR-6501-5p	0.396109290682106	0.390912131013833	0.0781637917411577	0.268353923564777
hsa-miR-1296-5p	0.437230183415062	0.366394062460323	0.0791368867239771	0.268353923564777
hsa-miR-100-5p	-0.308716534749875	8.31126917187789	0.0791906970037307	0.268353923564777
hsa-miR-3680-3p	0.515517635663302	0.441334252780816	0.0791925564645706	0.268353923564777
hsa-miR-590-3p	0.526974078883984	0.770156369610245	0.08288507628348	0.279541648786265
hsa-miR-1301-3p	-0.340225398331675	7.66304800613583	0.0834667957428807	0.280181966930327
hsa-miR-769-5p	-0.85063885651643	3.1279742245635	0.0844674055307797	0.2822158642734
hsa-miR-1225-5p	0.469116156481381	0.410823345382721	0.0853703783233731	0.283906141866101
hsa-miR-548ac	0.357945525417752	0.374593343745867	0.0872622469682861	0.286381181097805
hsa-miR-222-3p	0.159660563490462	10.302048203251	0.0875048885025699	0.286381181097805
hsa-miR-125a-5p	0.204521891166696	12.1720672671468	0.0875063506499223	0.286381181097805
hsa-miR-3180-5p	0.517987056529097	0.387429110401118	0.0877167533712158	0.286381181097805
hsa-miR-7850-5p	0.398603741958071	0.393072511076402	0.0888661862375143	0.287404742501399
hsa-miR-433-3p	-0.852298447903526	4.2203336571582	0.0888923890991933	0.287404742501399
hsa-miR-6873-3p	0.444160455611269	0.479465615370174	0.0901026514976303	0.287404742501399
hsa-miR-6741-5p	0.548977566175097	0.769615054060759	0.0901158164899549	0.287404742501399
hsa-miR-1538	0.67564510248855	1.1480570196818	0.0902776318424103	0.287404742501399
hsa-miR-23b-3p	0.163046880631992	9.37442806406237	0.090845875725197	0.287404742501399
hsa-miR-3944-5p	0.504870404158847	0.596766182316604	0.0912344440399047	0.287404742501399
hsa-miR-6855-3p	0.512054969602615	0.453746285971178	0.0912459811857588	0.287404742501399
hsa-miR-1303	0.460142349171706	0.453046216290941	0.0928329319249038	0.291120817220641
hsa-let-7g-5p	-0.187305742816173	12.5448346604176	0.0953812308449098	0.297806026437164
hsa-miR-6513-3p	0.42170524856793	0.457310734655128	0.0965135203144854	0.299392752097881
hsa-miR-128-3p	-0.136673548678882	10.0660809640489	0.0969473970372691	0.299392752097881
hsa-miR-3178	0.707689009535838	1.44772111691102	0.0971456202611306	0.299392752097881
hsa-miR-6807-5p	0.479908324430282	0.379860806794931	0.0984306691050554	0.299588175392524
hsa-miR-584-3p	0.334082002540614	0.345111323323816	0.0987870266488399	0.299588175392524
hsa-miR-2276-3p	0.47331728562626	0.549205314098611	0.0989725158941574	0.299588175392524
hsa-miR-3679-5p	0.875770439582343	2.36448300837191	0.0989814106146465	0.299588175392524
hsa-miR-371b-5p	0.76814599233742	3.46946449644067	0.0993040525426966	0.299588175392524
hsa-miR-6763-5p	0.561546590179639	0.571629837823614	0.100555908299907	0.301790932431121
hsa-miR-17-3p	0.529189050488589	0.844175581034015	0.100878367623829	0.301790932431121
hsa-miR-4306	0.523029025710176	0.564714828487147	0.10228687403751	0.304729645570082
hsa-miR-181a-2-3p	-0.469798237857193	6.12075521779104	0.102856603662494	0.305155483894953
hsa-miR-486-3p	-0.255912173590195	8.94606573865405	0.106096195972171	0.313466033554143
hsa-miR-3609	0.385688207192551	0.547199977729101	0.107524013441676	0.31456764043213
hsa-miR-30e-3p	-0.525075500897535	5.93801146256729	0.107795654096587	0.31456764043213
hsa-miR-21-5p	0.139668593040293	14.1116513995513	0.108294218663406	0.31456764043213
hsa-miR-4659b-5p	0.536157122757441	0.667428474140766	0.108640693369056	0.31456764043213
hsa-miR-6881-3p	0.423635871772877	0.515524921850229	0.108668821240191	0.31456764043213
hsa-miR-193a-3p	0.579819538705299	0.892902684206864	0.109775855604417	0.316490874020799
hsa-miR-582-5p	0.500512414396963	0.71016709904887	0.110537074924293	0.317405656911122
hsa-miR-486-5p	-0.231595608980342	17.7092180865559	0.112037358837445	0.319978976680228
hsa-miR-106b-5p	-0.318609260112264	7.26454835493086	0.112467658098321	0.319978976680228
hsa-miR-1-3p	-0.680817150492716	6.32324056189406	0.113052179868809	0.319978976680228
hsa-miR-1307-5p	0.812155126638377	2.76364217288544	0.113560722066716	0.319978976680228
hsa-miR-30d-3p	0.3753251058765	0.344445101021855	0.113730707109735	0.319978976680228
hsa-miR-664a-3p	-0.547901699645877	5.03954521176633	0.114272656720906	0.319978976680228
hsa-miR-216b-5p	0.496517875759314	0.632906263426365	0.114565899342851	0.319978976680228
hsa-miR-217	0.448094362229678	0.5583152800543	0.115066893191793	0.320127737868219
hsa-miR-3158-3p	-0.721963545618844	4.04675320336401	0.115748919223069	0.320530138088578
hsa-miR-6859-3p	0.409493767620652	0.541326329973166	0.116108119950967	0.320530138088578
hsa-miR-663a	0.640506419574346	0.763456451716244	0.118645168443001	0.326274213218253
hsa-miR-146a-3p	0.378908558707802	0.51257881564198	0.122291255977112	0.332713915341401
hsa-miR-548ay-3p	0.391655463959863	0.540067356736941	0.122521929379615	0.332713915341401
hsa-miR-10b-5p	0.222705193601412	11.539274498886	0.122852638207083	0.332713915341401
hsa-miR-1304-5p	-0.734630984179112	3.55021738839428	0.123100180213682	0.332713915341401
hsa-miR-4659b-3p	0.388053768129205	0.470582252303316	0.123313549042617	0.332713915341401
hsa-miR-191-3p	-0.613418993292761	4.6208090023645	0.124272711838595	0.33330467049648
hsa-miR-150-3p	-0.610263413182565	5.01380740153683	0.125378844754949	0.33330467049648
hsa-miR-656-3p	0.50627029706172	0.844022636068332	0.126042045100395	0.33330467049648
hsa-miR-323a-3p	-0.697715914873196	5.03283962416839	0.12633226591786	0.33330467049648
hsa-miR-615-3p	0.703581157685268	1.69954103491212	0.12652389454662	0.33330467049648
hsa-miR-181c-5p	-0.695326434699526	3.43999463026929	0.126689417760153	0.33330467049648
hsa-miR-210-5p	0.320947831412278	0.331496045477268	0.126795622902157	0.33330467049648
hsa-miR-3928-3p	0.469198274480288	0.800671249814444	0.127710577542607	0.333716841897841
hsa-miR-628-5p	0.440850821334661	0.71784243292818	0.127885894657354	0.333716841897841
hsa-miR-675-3p	0.536291443437921	0.871935338002434	0.129030691783	0.335479798635801
hsa-miR-550a-3-5p	-0.682303592999022	1.8559816517079	0.132139767550389	0.341978071373282
hsa-miR-375	0.398941173922047	11.1657401320426	0.13294028297909	0.341978071373282
hsa-miR-500b-3p	0.38251052541882	0.406926380897558	0.132964900478004	0.341978071373282
hsa-miR-6750-5p	0.370522704860503	0.452324485653104	0.135269659995269	0.346060271429534
hsa-miR-18a-3p	0.413285234856426	6.38144455340331	0.135520106294083	0.346060271429534
hsa-miR-4532	0.831518006401886	2.46529676982872	0.136423182694867	0.347126603654198
hsa-miR-6509-5p	0.457437272739365	0.602290087858424	0.137172972673497	0.347796721494858
hsa-miR-320a	0.259074310470613	12.8265195712243	0.138819184747522	0.350726915528193
hsa-miR-4742-5p	0.31911392436892	0.360458456102214	0.13997796197855	0.352409305685435
hsa-miR-598-3p	-0.643546268465866	2.33837913653752	0.141140896065136	0.353067735312674
hsa-miR-184	0.789594459856526	1.62770852432344	0.14122709412507	0.353067735312674
hsa-miR-301a-3p	0.403064313336461	0.558063197716501	0.141966721954552	0.353680160966916
hsa-miR-7849-3p	0.330262599325265	0.372349505798232	0.1426247952328	0.354085863164764
hsa-miR-1273c	0.334395675316652	0.342388766842993	0.14335092587256	0.354657134944222
hsa-miR-3173-5p	0.404234956012079	6.79386809525761	0.144718407154242	0.356805727983736
hsa-miR-6514-5p	0.373144286355602	0.469932619304533	0.145474301318306	0.356912160728481
hsa-miR-429	0.82082810622316	2.82236654783812	0.145759931374428	0.356912160728481
hsa-miR-2115-3p	0.355094566071031	0.441998643007494	0.147132182661074	0.358342551992972
hsa-miR-27a-3p	0.151036265280956	10.593352266686	0.147597504535379	0.358342551992972
hsa-let-7e-5p	0.29632392470525	7.9503734948619	0.149744910917898	0.358342551992972
hsa-miR-4677-3p	0.343345215984375	0.370033750154153	0.149975393115424	0.358342551992972
hsa-miR-6734-5p	-0.736176059442987	2.69813188844053	0.150654444744362	0.358342551992972
hsa-miR-21-3p	0.467445575162058	5.29182014822852	0.151510957167529	0.358342551992972
hsa-miR-6804-3p	0.379395926040089	0.349819373021891	0.151685115791105	0.358342551992972
hsa-miR-144-5p	-0.385431657953785	7.64700991197638	0.151755207654311	0.358342551992972
hsa-miR-141-3p	0.769329456657009	2.88472735834293	0.152033964625422	0.358342551992972
hsa-miR-96-5p	-0.683300136544096	3.68352424451271	0.153386075427904	0.358342551992972
hsa-miR-504-5p	0.647708610399559	1.64220465221657	0.153468200965535	0.358342551992972
hsa-miR-183-3p	0.563791712349429	1.38800070290607	0.153576901844772	0.358342551992972
hsa-miR-10b-3p	0.635425722142645	1.95314378700127	0.153658260590502	0.358342551992972
hsa-miR-6741-3p	0.552060215561572	1.07436304969079	0.153995539718737	0.358342551992972
hsa-miR-3151-5p	0.407919611446637	0.39392335583081	0.154297024938339	0.358342551992972
hsa-miR-576-3p	-0.593010199631331	1.87100784582717	0.15488704895485	0.358342551992972
hsa-miR-29b-2-5p	0.495944290712517	0.990513060310246	0.155315998091399	0.358342551992972
hsa-miR-616-5p	0.5577348190268	1.51285208374412	0.155365302262687	0.358342551992972
hsa-miR-499a-5p	0.71191016150692	2.50136523486437	0.156296311900717	0.35886364853259
hsa-miR-125b-1-3p	0.397793898773086	0.414730557125595	0.156667413662827	0.35886364853259
hsa-miR-487a-3p	0.411905575332208	0.594036003221284	0.157096953833148	0.35886364853259
hsa-miR-3182	0.405032622362015	0.348425475302563	0.157989414876859	0.359752966996669
hsa-miR-3187-3p	0.535983022507741	1.07797647685683	0.15980590376907	0.362734035539317
hsa-miR-3620-3p	0.393611683015531	0.546826286640507	0.160760386071823	0.363745810257447
hsa-miR-668-3p	0.42836311337821	0.759387078129268	0.161568816838069	0.364273424718784
hsa-miR-20a-5p	-0.435926490723724	5.56865638778011	0.162513064561081	0.364273424718784
hsa-miR-4449	0.382187635192575	0.452825466915451	0.162521989489919	0.364273424718784
hsa-miR-4748	0.369298468707055	0.431321091176862	0.164677368455206	0.367950995142101
hsa-miR-605-3p	0.401830721962966	0.528203474950201	0.165520684003065	0.368211646975117
hsa-miR-6721-5p	0.617140419059419	1.52161823648019	0.165823986469913	0.368211646975117
hsa-miR-501-3p	-0.173108977938029	8.60389921741617	0.169470065732671	0.375142715166749
hsa-miR-3127-3p	0.370259775154969	0.493025032716026	0.170908923163888	0.376830924699709
hsa-miR-6729-3p	0.411883094743703	0.549320882141244	0.171286783954413	0.376830924699709
hsa-miR-500a-3p	-0.267574271673281	7.53874650296976	0.173662925761607	0.380886478280825
hsa-miR-98-5p	-0.181428086199533	9.45473559641719	0.174784606876083	0.382174293322321
hsa-let-7c-5p	0.175771443979146	8.94667200117518	0.176155719323635	0.38399798572073
hsa-miR-6743-3p	0.362740693694921	0.376031830391916	0.176885324347025	0.384416434371193
hsa-miR-214-5p	0.350121602359975	0.432762140219553	0.179940546991358	0.389871185147942
hsa-miR-3605-3p	0.428098297549329	5.59094472511787	0.182841121930905	0.394958918974613
hsa-miR-30e-5p	-0.101608514698798	12.6548365651015	0.184510508172716	0.39589947880029
hsa-miR-182-5p	-0.22351788482135	9.73950744760499	0.184650840328725	0.39589947880029
hsa-miR-152-3p	-0.55128824716561	4.11304951435453	0.184937658628387	0.39589947880029
hsa-miR-139-5p	-0.235792265717526	8.04223249843619	0.185929292779779	0.396834162201618
hsa-miR-543	-0.595799662766947	5.59637849440655	0.187970290305894	0.398840674682774
hsa-miR-218-5p	0.438937441600821	0.668021396278726	0.188576705325075	0.398840674682774
hsa-miR-323b-3p	-0.619970319017725	5.2030776350963	0.189095942021752	0.398840674682774
hsa-miR-4473	0.321030761541915	0.461321443733184	0.189100683520924	0.398840674682774
hsa-miR-6786-3p	0.488890990002026	0.883655317991946	0.190907060231967	0.401386134404642
hsa-miR-205-5p	-0.608953861636975	2.81821583992993	0.191430310254521	0.401386134404642
hsa-miR-1229-3p	0.645685347616966	2.52525059479141	0.193644143332959	0.404203369517416
hsa-miR-5589-5p	0.314103667646067	0.387077928520231	0.194139541690834	0.404203369517416
hsa-miR-933	0.281780013364897	0.421903011994622	0.194469872886701	0.404203369517416
hsa-miR-654-5p	-0.680323961323635	3.26982228614509	0.195082758391437	0.40430194855037
hsa-miR-3200-3p	0.278876719702202	0.40311731162349	0.196404618542555	0.405141179150796
hsa-miR-340-3p	0.427830489985144	5.81956747438776	0.196620963867589	0.405141179150796
hsa-miR-3195	0.555577628799926	1.2966309185411	0.199803820384529	0.409160324303105
hsa-miR-1205	0.443145563059811	0.628700672129463	0.200493878116616	0.409160324303105
hsa-miR-3131	0.546536484427238	0.971507553704177	0.200524465107237	0.409160324303105
hsa-miR-4741	0.347441904744634	0.433367997993399	0.200860522839706	0.409160324303105
hsa-miR-625-5p	0.438386453903631	0.94259969035895	0.203363836606567	0.41210466930833
hsa-miR-4676-3p	0.333307402151214	0.621623811038445	0.203458668903273	0.41210466930833
hsa-miR-6793-3p	0.395565338268518	0.559821156601546	0.20924921300748	0.421759694598762
hsa-miR-654-3p	-0.651976582467174	4.4291222894145	0.209405163052532	0.421759694598762
hsa-miR-421	-0.421205234715833	5.12524552799101	0.211643355694279	0.425070222812949
hsa-miR-3619-3p	0.323434249949834	0.414799270875576	0.214443277971075	0.429487237393049
hsa-miR-4772-3p	0.407744250743274	1.16476630769849	0.215297204648185	0.429993020456572
hsa-miR-202-5p	0.323610229219748	0.345658646776997	0.216448397260368	0.431088033540844
hsa-miR-4742-3p	0.401239864773461	1.2103451866267	0.219083872152305	0.431994677045941
hsa-miR-324-3p	-0.550981097216362	3.12572665402115	0.219791053397097	0.431994677045941
hsa-miR-6780a-5p	0.45058940377585	0.896864276186698	0.220214500490357	0.431994677045941
hsa-miR-183-5p	-0.236682018196746	9.08901238174045	0.220236785315398	0.431994677045941
hsa-miR-370-3p	-0.520281340709066	5.3405550186923	0.221037063971647	0.431994677045941
hsa-miR-548ax	0.327401312153555	0.467882060615514	0.221120392830769	0.431994677045941
hsa-miR-103a-3p	-0.131958221368389	10.6566237636462	0.221132939578761	0.431994677045941
hsa-miR-155-5p	-0.374029998804646	6.33371022468672	0.222464467467197	0.433411700923831
hsa-miR-885-5p	0.329043713256517	9.94482033986108	0.223779060757864	0.434788120765959
hsa-miR-659-5p	0.34478296483069	0.394155240084919	0.225641495849517	0.437218616618983
hsa-miR-4479	0.367060506641709	0.500662485340844	0.227418236726228	0.439470376376359
hsa-miR-409-5p	0.513331443786736	1.6446728755593	0.228824405661636	0.440661062097496
hsa-miR-501-5p	-0.530163402323365	2.30058614536843	0.22926701412625	0.440661062097496
hsa-miR-5589-3p	0.372522693874546	0.509798389166252	0.231130558844114	0.443051875532284
hsa-miR-195-3p	0.333833866180266	0.659679018150763	0.235016999628654	0.449297205172427
hsa-miR-493-5p	-0.634155287221662	3.99464165586953	0.236974114022092	0.450820957757305
hsa-miR-4667-5p	0.323526536031937	0.506429789735342	0.237473392126021	0.450820957757305
hsa-miR-1914-5p	0.265393833619459	0.322840513518736	0.237705595908397	0.450820957757305
hsa-miR-134-5p	-0.58264192228674	2.77664059402564	0.239945155800559	0.453864514278836
hsa-miR-204-3p	0.417939228563784	0.920568910833013	0.241032341749079	0.45417983343157
hsa-miR-3140-3p	0.303384695160348	0.484477572077501	0.241575158492169	0.45417983343157
hsa-miR-2115-5p	0.402785293108952	1.13026581274573	0.242017505646753	0.45417983343157
hsa-miR-6769b-3p	0.322127450379126	0.494553001633486	0.243033656061751	0.454892837916628
hsa-miR-937-3p	0.47816400416736	1.38401044727938	0.244634333194928	0.45641549712288
hsa-miR-337-5p	0.346838866759993	0.652740353544571	0.245588259704188	0.45641549712288
hsa-miR-495-3p	-0.545665523285414	4.46453217361084	0.245762190758474	0.45641549712288
hsa-miR-877-3p	0.395890653102447	0.869840241310511	0.247035580495129	0.457591813611443
hsa-miR-3199	0.359221569967602	0.58827290020436	0.249142438701179	0.460301921631377
hsa-miR-664b-5p	0.402501550725894	0.97743772030284	0.252034812750629	0.464412932876827
hsa-miR-455-5p	0.294136642142247	0.383506372053099	0.252666616628092	0.464412932876827
hsa-miR-411-5p	-0.549003045858349	2.80318478207355	0.256950053683745	0.471075098420199
hsa-miR-4646-3p	0.307591035057177	0.440926935260861	0.258057548539032	0.471185017335842
hsa-miR-24-1-5p	0.317080359505356	0.627267235844907	0.258328009504406	0.471185017335842
hsa-miR-1254	0.434862820858902	1.12777557084895	0.266138081320013	0.484195237007148
hsa-miR-3940-3p	0.561099859888814	3.2752932111091	0.267279405400865	0.4842169938862
hsa-miR-199b-3p	0.137398352510756	9.11156068518855	0.267504493125943	0.4842169938862
hsa-miR-1343-3p	-0.507931469863608	1.8366368762137	0.270936639578703	0.488770943766708
hsa-miR-22-5p	0.515815401319005	3.78788656276941	0.271425801384982	0.488770943766708
hsa-miR-425-3p	-0.332618803457878	5.70844162344058	0.272267710195827	0.488770943766708
hsa-miR-199a-3p	0.135636712008846	9.11267425107875	0.272754694493589	0.488770943766708
hsa-miR-10a-3p	0.601637190481157	3.62624314499837	0.273861445700667	0.489527334189942
hsa-miR-487a-5p	0.336948691353898	0.972974685881069	0.275325712977015	0.490917418400413
hsa-miR-6819-3p	0.372021804861458	0.910274155166755	0.276415466693107	0.491634474342217
hsa-miR-6862-5p	0.389919845820588	0.851818199370432	0.277972755850515	0.492107451441681
hsa-miR-142-5p	-0.0991753339270129	11.4629675352613	0.278554898078489	0.492107451441681
hsa-miR-106b-3p	-0.158584064582129	8.71612546267377	0.279276575977232	0.492107451441681
hsa-miR-3150b-3p	0.358775509274802	0.870285272174224	0.279434440958493	0.492107451441681
hsa-miR-224-3p	0.245985282213096	0.372393652037667	0.283885001866061	0.498716895170107
hsa-miR-125a-3p	-0.55213498448003	2.74805808300811	0.287339609315482	0.500924377293984
hsa-miR-450a-1-3p	0.38484458413056	0.824021088567004	0.287815640921206	0.500924377293984
hsa-miR-193b-3p	0.554523677007113	2.47465791042725	0.287836508535341	0.500924377293984
hsa-miR-3074-5p	0.378019518749083	1.19554243239574	0.287943942752206	0.500924377293984
hsa-miR-376c-3p	-0.480182001863031	2.18810367303994	0.288735191486719	0.501081703672339
hsa-miR-203a-3p	0.582064190285783	4.55805009006321	0.293086964953523	0.507402372740361
hsa-miR-92b-3p	0.210269999361393	8.32132676843426	0.293820379005846	0.507443408186425
hsa-miR-454-3p	0.391815276168091	4.46336734758045	0.302282378685737	0.520799760868197
hsa-miR-4665-5p	0.413258426798194	1.35434205970178	0.303520461774454	0.521071120559348
hsa-miR-377-5p	0.239601675474096	0.394566242224591	0.303897422759788	0.521071120559348
hsa-miR-576-5p	-0.464308131101417	4.15056113624647	0.304637887839318	0.521091123935675
hsa-miR-4443	-0.466109023705006	3.84865598214893	0.305398896482755	0.521146088270096
hsa-miR-200b-3p	0.537074314393047	3.96824044176054	0.306755286461615	0.522214356714416
hsa-miR-151a-5p	-0.125640263157514	9.92911676074343	0.31098603868063	0.526723424674981
hsa-miR-625-3p	0.211920553488415	8.06661358997651	0.311391278185791	0.526723424674981
hsa-miR-18b-3p	-0.470420044752101	2.12432052444727	0.311613998094429	0.526723424674981
hsa-miR-196a-5p	0.477010628701068	1.55342322925851	0.312628361388379	0.527191694322384
hsa-miR-1180-5p	0.332288352751364	0.757026193703496	0.314342468804088	0.528834976929231
hsa-miR-26a-1-3p	0.272166425415636	0.672894049832014	0.318006398004009	0.53298025758147
hsa-miR-500a-5p	0.267299938364348	0.581937307224142	0.319042727615201	0.53298025758147
hsa-miR-500b-5p	0.267299938364348	0.581937307224142	0.319042727615201	0.53298025758147
hsa-miR-29a-3p	0.1407000143132	10.5957337509458	0.322113363554426	0.536855605924043
hsa-miR-6850-5p	0.238141476707917	0.358456342169487	0.323817835618832	0.538441284808058
hsa-miR-380-3p	0.246817141102353	0.390397948699022	0.325918367919839	0.540676642836856
hsa-miR-6891-5p	0.532848407789031	2.33257952917037	0.327685152931799	0.542349269319991
hsa-miR-30a-3p	0.429151088837526	4.42302568325902	0.329418964403868	0.54395972182163
hsa-miR-26a-2-3p	0.336558195806448	1.37139151888116	0.332757868603961	0.548207087677032
hsa-miR-6729-5p	0.232507248919222	0.303869206537172	0.333949013229707	0.548904699906301
hsa-miR-6509-3p	0.252325849163134	0.501886362753023	0.335024256347393	0.549409044239417
hsa-miR-4488	0.618205674844709	4.68196007348253	0.337198523188849	0.551709254187706
hsa-miR-30c-2-3p	0.273468528842378	0.484674967042198	0.344275115753381	0.560822438204754
hsa-miR-145-3p	-0.303616334224238	5.78185873270469	0.344337133387255	0.560822438204754
hsa-miR-651-5p	0.454980069857273	1.96851434446583	0.345704249606452	0.561769405610484
hsa-miR-4804-3p	0.253895731755038	0.542065826642266	0.34780907690247	0.562303052763394
hsa-miR-4732-5p	-0.330491077851656	5.69726370074127	0.349256639716782	0.562303052763394
hsa-miR-148a-3p	0.114285467290291	10.2134873360913	0.349330072592386	0.562303052763394
hsa-miR-6813-3p	0.323127316829758	1.09958807889601	0.34981283136808	0.562303052763394
hsa-miR-6511a-3p	0.339751350528681	5.18580495308624	0.34996483703456	0.562303052763394
hsa-miR-129-5p	0.389029698584697	1.15602045852788	0.351485862086997	0.563480698188795
hsa-miR-181c-3p	0.240870904189834	0.661752968050875	0.352439130171736	0.563744917388794
hsa-miR-502-3p	-0.201214266766485	7.12244376148969	0.356947459421032	0.569681771174191
hsa-miR-361-5p	0.166261179859958	8.07354783533963	0.361323818131523	0.574709725482656
hsa-miR-423-5p	-0.0825919322714839	15.0229483542375	0.361705421632441	0.574709725482656
hsa-miR-3912-3p	0.23336877491719	0.475907406934031	0.363697149847571	0.575788545679318
hsa-miR-5581-3p	0.313598580308483	1.0617122981236	0.363994996709163	0.575788545679318
hsa-miR-197-5p	0.202758479353653	0.338435856288064	0.365326672001065	0.576619360884683
hsa-miR-671-5p	0.395031460701898	1.71096459054598	0.367551513010385	0.576897328882425
hsa-miR-7155-3p	0.278055129225257	0.581487609027602	0.367948053086164	0.576897328882425
hsa-miR-589-5p	-0.379064866336909	4.08861323718116	0.368803694710333	0.576897328882425
hsa-miR-4772-5p	0.198207854946702	0.443155980432347	0.370456204170418	0.576897328882425
hsa-miR-28-3p	-0.112996975360771	8.51606151778528	0.370718482762974	0.576897328882425
hsa-miR-6803-3p	0.310380296121755	6.69216355024733	0.371156643622774	0.576897328882425
hsa-miR-766-5p	0.278429352043772	0.728595630095908	0.371296794933461	0.576897328882425
hsa-miR-339-5p	-0.295042203303092	6.40936778583027	0.371957578482235	0.576897328882425
hsa-miR-320e	0.576848396213996	3.88016778661866	0.372927978029133	0.577150442187944
hsa-miR-3913-5p	0.242627847225801	0.521078829062906	0.377526345620564	0.583005047772577
hsa-miR-23a-5p	-0.247454704337605	6.47170537026617	0.379220309757695	0.584358882493
hsa-miR-2110	0.166751779194195	8.05223491076549	0.38038020292246	0.584885688364643
hsa-miR-3127-5p	0.263153683065126	0.727833070604904	0.381216672454907	0.584913993144332
hsa-miR-6767-5p	0.230099607405854	0.532598034135645	0.382355383548082	0.585356059400342
hsa-miR-4508	-0.374995279339493	5.41603792551001	0.383231464006814	0.585356059400342
hsa-miR-4732-3p	-0.18058855047865	8.43373801322269	0.38396082777449	0.585356059400342
hsa-miR-1273h-3p	-0.390394026511403	2.95415211499004	0.385652023256519	0.586683397081726
hsa-miR-196b-5p	-0.431525518569792	3.09966661368847	0.388277086400142	0.58942275324013
hsa-miR-1180-3p	-0.239582322990842	6.61015596658429	0.389857251449992	0.589893314817923
hsa-miR-194-5p	0.191650862880966	8.32665270952885	0.390237115956472	0.589893314817923
hsa-miR-1908-5p	0.302562308975054	5.85541596431244	0.391722119550866	0.590280446466541
hsa-miR-342-3p	0.112744210432526	10.6780866594547	0.392144352547702	0.590280446466541
hsa-miR-939-5p	0.346261380841313	1.41017108217981	0.396212963783461	0.594301412432792
hsa-miR-4446-3p	-0.378927876729897	4.73839489478957	0.397230633432623	0.594301412432792
hsa-miR-27b-5p	-0.349199287989039	1.37465693145774	0.39730919600402	0.594301412432792
hsa-miR-6802-3p	0.211891078629332	0.609179124696668	0.400378789200226	0.597254292656007
hsa-miR-130b-5p	-0.162822879706029	7.4674956415599	0.400953930734103	0.597254292656007
hsa-miR-1249-3p	0.264134790600027	6.49512420899606	0.402380751721562	0.598133549856376
hsa-miR-4781-3p	0.198828244039561	0.425465695403334	0.404565979488787	0.600134181191873
hsa-miR-532-5p	-0.207832379498036	6.63752909642264	0.405818292380221	0.60074550528335
hsa-miR-219a-1-3p	0.263431013225132	0.619607291939606	0.406681398063048	0.600779338047684
hsa-miR-92a-1-5p	0.345848121595264	1.29028574883726	0.409176646295888	0.602532541442923
hsa-miR-411-3p	0.321405202795774	1.21689662665318	0.409553587610154	0.602532541442923
hsa-miR-642a-5p	0.27851947846568	0.696607326428626	0.411735046767934	0.603975684753777
hsa-miR-1294	-0.406024382683986	3.78961354758901	0.41222396385992	0.603975684753777
hsa-miR-139-3p	-0.323724727423275	5.22205647102457	0.415440354191043	0.607443462671975
hsa-miR-6894-3p	0.250373723620201	0.69340701077818	0.420708710832219	0.612321693815136
hsa-miR-6740-5p	0.266158215349328	0.724564790025891	0.420805030602811	0.612321693815136
hsa-miR-376a-3p	0.307121045156232	1.09305072650044	0.421345836863003	0.612321693815136
hsa-miR-29b-1-5p	0.346642084385814	1.64244102836648	0.422982708913866	0.613453624489684
hsa-miR-605-5p	0.225104590665029	0.510768301599351	0.427674978326366	0.61900325810395
hsa-miR-140-5p	-0.302716904230646	5.41633555208599	0.430646120446622	0.620396705873512
hsa-miR-379-3p	0.206806460215249	0.529408385596565	0.43065215265479	0.620396705873512
hsa-miR-6815-5p	0.371611594047208	2.06488257710247	0.43124078715963	0.620396705873512
hsa-miR-146b-3p	0.348402042016529	3.42546528204643	0.435487521057483	0.623406994051218
hsa-miR-450a-5p	0.37609148076968	2.24798933846057	0.436262894779624	0.623406994051218
hsa-miR-151a-3p	0.0821338422281972	10.2370993796567	0.438085600271794	0.623406994051218
hsa-miR-195-5p	-0.351551195574233	2.33084623222218	0.4383002114056	0.623406994051218
hsa-miR-548e-3p	0.319109400362344	1.34348606107933	0.439094109112209	0.623406994051218
hsa-miR-1226-3p	0.382962651548778	2.85438211366585	0.439229928905048	0.623406994051218
hsa-miR-1468-5p	0.351560022055457	3.22804869700063	0.439436538464075	0.623406994051218
hsa-miR-199b-5p	-0.325339018471455	2.39724591446261	0.440769075351221	0.623530202151629
hsa-miR-4433b-5p	0.249289891749594	10.4533718823319	0.441267527676537	0.623530202151629
hsa-miR-616-3p	0.265131047904359	1.03653589140232	0.44255206640697	0.624111888522651
hsa-miR-6885-5p	0.203972618124448	0.399294280509299	0.444225727382027	0.625238966689271
hsa-miR-202-3p	0.274058557944497	0.728400750438393	0.447134585227361	0.628096715987354
hsa-miR-744-3p	0.222080982282792	0.677319337337091	0.450630905308899	0.630263885743568
hsa-miR-363-5p	0.222882122011416	0.6870372773616	0.450673017344404	0.630263885743568
hsa-miR-889-3p	-0.341404001459886	1.84894207430919	0.45132183146952	0.630263885743568
hsa-miR-7706	-0.354836302940596	2.97116876774756	0.456621960767872	0.636422420953271
hsa-miR-204-5p	0.338298367098117	3.64119155431407	0.462691089139328	0.643626709600427
hsa-miR-154-3p	0.184691096064156	0.421896865225373	0.467573573613174	0.649155543948387
hsa-miR-4662a-5p	0.240260301296055	1.07601699891508	0.469309102284212	0.650302341343433
hsa-miR-24-2-5p	-0.341629958674388	2.72370613517627	0.470279978375471	0.650387204136289
hsa-miR-6734-3p	0.286457079662068	1.24053527919755	0.473469142636427	0.653533662133292
hsa-miR-3138	0.310651379664749	1.19245980319569	0.475720837480366	0.655351596546754
hsa-miR-4676-5p	0.270049695845219	1.18923594835731	0.476619342943094	0.655351596546754
hsa-miR-548k	0.208085121248825	0.782060248785595	0.479141119555304	0.655536765429818
hsa-miR-26b-3p	-0.311387653510251	3.31791657092726	0.479368325836193	0.655536765429818
hsa-miR-4326	-0.343307186416584	2.93155773792905	0.479681096749957	0.655536765429818
hsa-miR-6749-3p	0.293648576467016	1.02425542295565	0.480421349769545	0.655536765429818
hsa-miR-122-5p	0.179064826283666	15.2329396028988	0.484092179352497	0.659287444261019
hsa-miR-181b-5p	0.117328905884288	7.96667897645466	0.486354590169295	0.66110937637081
hsa-miR-1228-5p	0.373250033281618	4.08525393468159	0.492446287827707	0.668119726369659
hsa-miR-18a-5p	-0.319489628907803	4.01038542805237	0.495271421592665	0.6706800500734
hsa-miR-3120-3p	0.226134370086358	0.9895081000599	0.496602640383014	0.671211508268156
hsa-let-7i-3p	-0.311056047075682	2.61583709060736	0.497686475494834	0.671407226375106
hsa-miR-30d-5p	-0.0445742952856545	14.6363414164975	0.501516867852521	0.675300490611209
hsa-miR-197-3p	0.09090322666815	10.9559481830222	0.507565194663611	0.682159989068575
hsa-let-7b-3p	0.178608015052665	6.44642889398503	0.511323156106192	0.68592130697172
hsa-miR-381-3p	0.214658515122211	1.03304518673554	0.514303795624798	0.688627741332829
hsa-miR-4433a-5p	0.257506499026787	0.927219520222607	0.515668596232839	0.689164572535477
hsa-miR-191-5p	-0.0588385154441458	13.0675207354894	0.517016155021294	0.689676400821316
hsa-miR-6826-3p	0.189095865201794	0.632915139277417	0.524040756777412	0.696658046576658
hsa-miR-26b-5p	-0.0880975070249317	10.9162902772151	0.524868414038578	0.696658046576658
hsa-miR-331-3p	-0.256307646697817	4.97054761000886	0.525172988957789	0.696658046576658
hsa-miR-423-3p	0.0561743890317867	12.5259115734941	0.527599152619496	0.698132963494013
hsa-miR-24-3p	0.0506907284610012	13.4292706930642	0.528557227109471	0.698132963494013
hsa-miR-6735-5p	0.200309253834247	0.769249128344993	0.529214078620636	0.698132963494013
hsa-miR-671-3p	0.282588864000766	2.69186972087999	0.541575635389946	0.713116637152539
hsa-miR-29b-3p	0.174153539865522	7.3212569564883	0.542567063791582	0.713116637152539
hsa-miR-452-3p	0.236568724576341	1.19406580741285	0.543704717063957	0.71330068385455
hsa-miR-6783-3p	0.15803465873546	0.433405096179258	0.546825045303478	0.71608041646884
hsa-miR-3143	-0.239529020442481	1.50156570132995	0.548521182630231	0.716988383145549
hsa-miR-27a-5p	-0.291990054827351	2.53570626809136	0.549553124111632	0.717026430182148
hsa-miR-3688-3p	-0.220636683916651	1.29736857554705	0.550655796958401	0.717156456876606
hsa-miR-505-5p	-0.269082692692663	2.10431244849282	0.551706944524609	0.717219027881992
hsa-miR-660-5p	-0.233255336722419	5.54865928817998	0.553970524324988	0.718854673125891
hsa-miR-19b-3p	-0.176121361363073	6.25497979072839	0.558712006552607	0.723693993994772
hsa-miR-7641	-0.273814846795921	3.78788582716057	0.564512279725	0.72988477396632
hsa-miR-193a-5p	0.0993902567091141	9.95166991779749	0.570564243778512	0.736378040255661
hsa-miR-7854-3p	0.180738440503404	0.74758192678755	0.57202858841199	0.736937731017248
hsa-miR-6842-3p	0.218009373487307	1.35566062450482	0.579709016458173	0.744531670561211
hsa-miR-885-3p	0.29878615874671	2.79632444616101	0.580012435809181	0.744531670561211
hsa-let-7b-5p	-0.0498309561483747	14.4040222142836	0.581667699331055	0.744531670561211
hsa-miR-3177-3p	0.235232303925248	3.04795014858452	0.582207502408345	0.744531670561211
hsa-miR-30c-5p	0.053934556090292	10.5344739129202	0.58312970001997	0.744531670561211
hsa-miR-181a-3p	-0.220707585216425	1.56274910921087	0.585031819919072	0.744778348844359
hsa-miR-1270	0.233715985805338	1.65536550908763	0.585406198672069	0.744778348844359
hsa-miR-629-5p	-0.113097483732145	7.75189768426734	0.594760195644706	0.753521522310815
hsa-miR-582-3p	-0.204598573111358	1.73027834002954	0.594864250965345	0.753521522310815
hsa-miR-4485-3p	0.224244030432775	1.60057876900909	0.595440084063791	0.753521522310815
hsa-miR-369-3p	-0.265071426795173	4.00402259914159	0.596541255710251	0.753581268255882
hsa-miR-106a-5p	-0.22650545679084	2.33942485390612	0.597756443211707	0.753784580064145
hsa-miR-181d-5p	-0.244514824573831	3.28104385592333	0.599682082007866	0.753917520068808
hsa-miR-337-3p	-0.23532966707675	2.11194770251826	0.599970725761051	0.753917520068808
hsa-miR-3613-3p	-0.197680246210693	1.69990429453809	0.60227298644217	0.755482781238863
hsa-miR-374c-5p	0.148783422637486	0.759588719536489	0.604191438026667	0.756561958299591
hsa-miR-145-5p	0.139375520229448	6.84286704398215	0.608368807306076	0.759620944755878
hsa-miR-132-3p	-0.229968232806924	3.53290403670728	0.608759162720445	0.759620944755878
hsa-miR-4687-5p	0.161700565660272	0.512882786700945	0.610774100534977	0.760275995939508
hsa-miR-125b-2-3p	0.226255625394006	1.92626314631324	0.611410765965339	0.760275995939508
hsa-miR-125b-5p	-0.0772972990108709	10.4337611771355	0.614169353187734	0.762380360293801
hsa-miR-9-3p	0.221221623437156	1.86444884366343	0.619269372579392	0.767378858568917
hsa-miR-4467	0.136922194033265	0.386125725093526	0.624293115734187	0.77226570544973
hsa-miR-424-5p	0.201435748509919	4.6737673317088	0.631557866641969	0.779234505856134
hsa-miR-326	-0.218634180591628	2.99746608576759	0.632106312442738	0.779234505856134
hsa-let-7f-5p	-0.0614294513520779	13.1500304484843	0.633644076963163	0.779785740152602
hsa-miR-124-3p	0.18523471813064	1.15376570281633	0.637313650510992	0.782954055181029
hsa-miR-378a-3p	0.147824432096436	5.76937715405082	0.644864696264389	0.790871797305383
hsa-miR-99a-5p	-0.0644326996913289	10.1361026559068	0.656798282572313	0.804128034313705
hsa-miR-942-5p	-0.16294553411415	5.72546521318365	0.658365182088958	0.804668555886504
hsa-miR-3909	-0.15645436486724	1.35754559399425	0.660968933475654	0.806472333506984
hsa-miR-127-3p	-0.198373538891029	2.36820564200642	0.6645723518425	0.809379496745612
hsa-miR-224-5p	0.119729966453255	7.17589280240307	0.666154167113738	0.809379496745612
hsa-miR-1228-3p	0.200272056883888	4.89643338567613	0.666747585431	0.809379496745612
hsa-miR-296-3p	0.206437054992223	0.994113050858234	0.671419558507866	0.813669464971397
hsa-miR-133a-3p	-0.191658415582205	4.64145184791477	0.680081494197899	0.820044136078804
hsa-miR-6726-3p	0.188666997576833	1.55990955705964	0.682810828838187	0.820044136078804
hsa-miR-193b-5p	0.241839942728929	4.43394635879227	0.682959768402368	0.820044136078804
hsa-let-7a-3p	0.173611861511092	1.81187301149538	0.683847471351297	0.820044136078804
hsa-miR-374a-3p	0.178195243533152	1.75089031521998	0.68396795403261	0.820044136078804
hsa-miR-31-5p	0.154897305393637	0.983435260243736	0.684494683319212	0.820044136078804
hsa-miR-146b-5p	0.0640599706532168	8.98307590076352	0.684708180753911	0.820044136078804
hsa-miR-185-3p	-0.148590916183736	1.49016246081652	0.688846230023106	0.823620492418931
hsa-miR-627-5p	0.151165567033123	1.03824537213375	0.690330384955905	0.824017070523326
hsa-miR-2355-3p	0.175756778446505	1.89409127488984	0.693353836115197	0.826113010918598
hsa-miR-5189-5p	-0.169662032783493	1.33646753661413	0.694397090296611	0.826113010918598
hsa-miR-1292-5p	0.174524207565018	1.88340370090783	0.696090134885393	0.826591072062305
hsa-miR-34a-5p	0.145505258211154	0.986058732697129	0.697111071963034	0.826591072062305
hsa-miR-432-5p	-0.167911681418034	5.39376046781441	0.703056422661828	0.832260500336435
hsa-miR-4731-5p	0.119055418571068	0.607193249877658	0.70860098233624	0.837437524579193
hsa-miR-223-5p	-0.0767584233997489	7.52635654677201	0.711524008837403	0.839504399865913
hsa-miR-624-5p	0.122563394271519	0.913789730544849	0.719150908626399	0.847105271281508
hsa-miR-1306-3p	-0.167762935211548	2.00407449331116	0.723146182258862	0.850410395255076
hsa-miR-505-3p	-0.0506213215488582	7.90304026802809	0.725014512430986	0.851207514594671
hsa-miR-503-5p	0.162642723878374	3.93909262727355	0.731622823249806	0.856749895706744
hsa-miR-511-5p	0.164508044202373	2.61314689735691	0.73315308459131	0.856749895706744
hsa-miR-628-3p	0.146361173492091	4.66818768589574	0.733329980660878	0.856749895706744
hsa-miR-29c-3p	-0.0788616345076036	7.74819538158629	0.734938348277516	0.857228252884868
hsa-miR-4755-5p	0.113774532647334	1.02864126262142	0.73628850822362	0.857404370325551
hsa-miR-200c-3p	0.138566756438901	6.04887691092699	0.738557748874338	0.858648439748214
hsa-miR-574-5p	-0.200537454685414	3.48801387462959	0.740753637633148	0.859803329395619
hsa-miR-324-5p	-0.152583335270981	3.58088954266784	0.742124094008097	0.859997937140663
hsa-miR-1255b-5p	0.10750860680409	1.1302863844245	0.743976380610462	0.860749372389127
hsa-miR-550a-3p	0.114559907495715	1.42458321065263	0.750491734744255	0.866884637063235
hsa-miR-1307-3p	0.0780748741463801	6.83648904514687	0.755468899365306	0.871226230719667
hsa-miR-3614-5p	0.145299089452217	2.61047235830549	0.756867841086451	0.871433987724336
hsa-miR-221-3p	-0.0370499751057149	10.419485928082	0.764313593312199	0.878591992312255
hsa-let-7a-5p	-0.0299676420163557	14.3735082016958	0.766357355609176	0.879527302183885
hsa-miR-214-3p	-0.14683918080574	2.77714566421928	0.772459329643719	0.882179016726604
hsa-miR-199a-5p	-0.0768846165849713	6.64934939144934	0.772552254798314	0.882179016726604
hsa-miR-548o-3p	0.0955786177228691	1.01021449882827	0.77335618098625	0.882179016726604
hsa-miR-194-3p	0.124039424924677	1.39247060057321	0.773603137744868	0.882179016726604
hsa-miR-378a-5p	0.107910794142368	1.48196038227755	0.775190165036015	0.882581159236864
hsa-miR-3198	0.0858605968483952	0.513649105126806	0.777404938883708	0.882750872400766
hsa-miR-328-3p	-0.0402682978601092	8.03385946435666	0.777808460996479	0.882750872400766
hsa-miR-30b-3p	-0.109453278024217	1.31069549574564	0.780475290030818	0.884191619560856
hsa-miR-7-1-3p	0.12191503619418	2.18935485953257	0.781551193793651	0.884191619560856
hsa-miR-6813-5p	0.0787128516922515	0.424186628577492	0.785141813047253	0.885462304753979
hsa-miR-211-5p	-0.114490938481476	1.52950327502172	0.785198639215402	0.885462304753979
hsa-miR-146a-5p	-0.0298462517314064	11.5302527104194	0.78638959932696	0.885462304753979
hsa-miR-362-3p	0.10840949153628	1.56569848979246	0.789023897119911	0.88588759507425
hsa-miR-126-3p	-0.0298788540900681	11.9660149647403	0.789245311975241	0.88588759507425
hsa-miR-200b-5p	0.14705324581067	2.9685770801751	0.798149529822471	0.892961022653639
hsa-miR-223-3p	-0.0510042467314005	13.4827872384798	0.800193719873525	0.892961022653639
hsa-miR-1271-5p	0.0780520098294984	0.632525401045034	0.80099004410909	0.892961022653639
hsa-miR-410-3p	0.106325272242113	1.59436491902259	0.80140083016293	0.892961022653639
hsa-miR-126-5p	0.0373860887200017	8.14625190888386	0.801791575585505	0.892961022653639
hsa-miR-23a-3p	0.0215541664136847	13.3202491353589	0.803442859084605	0.893408466944778
hsa-miR-29c-5p	0.0759778350844489	1.06581707580056	0.806161454320143	0.893815904430692
hsa-miR-3150a-5p	-0.0731119691692121	0.656362079869146	0.80677635568779	0.893815904430692
hsa-miR-369-5p	0.106868906923904	1.86407284458712	0.808589812004811	0.893815904430692
hsa-miR-454-5p	0.110756731968246	2.62391642932008	0.808809636596725	0.893815904430692
hsa-miR-181a-5p	0.0193230329669429	11.4696177933385	0.812815093903619	0.896856160711555
hsa-miR-4286	0.111454630744638	2.6520717033296	0.819274877260584	0.902590966473524
hsa-miR-5010-3p	0.0925016544679887	1.66852727901586	0.825203472840528	0.907723820124581
hsa-miR-4511	-0.0799304973015524	1.1044932315683	0.827240899864161	0.908567194167243
hsa-miR-548q	-0.0941928003815307	1.59392848755931	0.829446807407189	0.909592741251749
hsa-miR-127-5p	0.0656817895465189	0.677613219364193	0.831114877520141	0.910026244145331
hsa-miR-3648	0.0853227146035778	5.78124342676571	0.835722066146163	0.913671677820346
hsa-miR-760	-0.104382267965089	2.57994787545738	0.8370317716568	0.913706437762767
hsa-miR-23b-5p	0.102615631056119	2.85490486455003	0.844327877922948	0.920086823172444
hsa-miR-148a-5p	-0.0824309663140226	1.93472981212733	0.845450409544469	0.920086823172444
hsa-miR-3179	0.0535231399875016	0.695358995481175	0.847457854613772	0.920869857217093
hsa-miR-4516	0.101504925667232	2.85359542047188	0.853420594610992	0.92517298406401
hsa-miR-664a-5p	-0.0689871406901901	4.88427668183546	0.854005831443702	0.92517298406401
hsa-miR-107	0.0288015846589751	8.64771177422123	0.857205565089533	0.927234461481113
hsa-miR-6810-3p	0.0625946256554994	0.774229255161807	0.860405196153921	0.929289600075609
hsa-miR-206	0.0930148368506407	2.7844656274795	0.863980975034838	0.930666477580424
hsa-miR-3605-5p	0.0742749952444186	2.0232241077684	0.864283274284478	0.930666477580424
hsa-miR-3180	-0.082692973470753	0.98040199473017	0.868858204947762	0.93278320801449
hsa-miR-3180-3p	-0.082692973470753	0.98040199473017	0.868858204947762	0.93278320801449
hsa-miR-4787-3p	0.0580237086245491	0.798470978172285	0.870314412602783	0.93294573464916
hsa-miR-1246	-0.101807748730123	3.07430651921775	0.872186024297959	0.933552406247066
hsa-miR-618	0.0663414722980553	1.60618488623569	0.874107497809267	0.934210554459829
hsa-miR-539-5p	0.062314158897085	1.31454488662715	0.880565008972905	0.939707434948697
hsa-miR-148b-5p	0.0492048606534283	1.11235878619755	0.890959502521133	0.94791202983467
hsa-miR-130b-3p	0.05162417348284	6.14685195274837	0.892109970398206	0.94791202983467
hsa-miR-493-3p	0.0511512116720456	1.33841420963556	0.893703764757696	0.94791202983467
hsa-miR-873-5p	0.0501829354691619	1.26579576250917	0.894329241842476	0.94791202983467
hsa-miR-877-5p	0.0552397761904775	4.85535960438596	0.89679186259821	0.94791202983467
hsa-miR-365a-3p	-0.0545688348378164	5.12864007615972	0.898706508127315	0.94791202983467
hsa-miR-365b-3p	-0.0545688348378164	5.12864007615972	0.898706508127315	0.94791202983467
hsa-miR-3656	-0.0565162602199422	1.53121417189232	0.898859239479589	0.94791202983467
hsa-miR-452-5p	-0.0573348232066764	1.63562016806206	0.90048901364722	0.948232171955468
hsa-miR-6883-3p	0.0378276856656062	0.810097869891739	0.904383387101649	0.950932532025998
hsa-miR-215-5p	0.0520721451967887	5.22309434158481	0.906421645236196	0.951676176716417
hsa-miR-1291	-0.0440330473293547	0.906373725429156	0.910555857901669	0.953359129617638
hsa-miR-19a-3p	0.048492284905751	3.97182344946399	0.912927137987293	0.953359129617638
hsa-miR-210-3p	-0.0493936781900044	5.20150708471908	0.912944563049776	0.953359129617638
hsa-miR-92b-5p	-0.0518690653147014	2.31007777155204	0.914046825669588	0.953359129617638
hsa-miR-629-3p	0.0457549251188225	1.51554963110499	0.914691416668112	0.953359129617638
hsa-miR-382-3p	-0.0454362974016367	2.15423905243147	0.921691120859505	0.959256406716952
hsa-miR-450b-5p	0.0429678919534719	4.20859383353376	0.924136228597014	0.960403202684397
hsa-miR-4746-5p	0.0283344923490003	0.775531817539076	0.92742660329714	0.96242383361024
hsa-miR-744-5p	0.0277464171329402	5.87853520836373	0.93554338353284	0.969439882936204
hsa-miR-548l	0.0281487056776608	1.09784101799689	0.938091112345405	0.969543197190524
hsa-miR-26a-5p	0.0091981554153584	12.9112195207176	0.940333907553113	0.969543197190524
hsa-miR-92a-3p	0.00825386679054674	17.5321879444273	0.941797497588693	0.969543197190524
hsa-miR-136-3p	0.0300125063070245	1.95265709409677	0.942416511059415	0.969543197190524
hsa-miR-296-5p	-0.0326828027284892	1.93023449899736	0.942423107758621	0.969543197190524
hsa-miR-4440	-0.0241399985890229	0.686503617214074	0.945652833956084	0.971468069365805
hsa-miR-5187-5p	0.0242152051037507	0.739757784579381	0.950190605956315	0.974729244273695
hsa-miR-362-5p	0.0221505184764978	1.63307533864866	0.955740375361567	0.977653256550404
hsa-miR-874-3p	-0.0234080003936707	4.56596215254894	0.955775701159066	0.977653256550404
hsa-miR-636	-0.0199601360925329	1.30281733173111	0.957974021467068	0.978502036212791
hsa-miR-6852-5p	-0.0228379684748159	1.89173370518072	0.959929819824295	0.979101028779416
hsa-miR-6511b-3p	-0.0201132783719062	4.49571139521964	0.962896563088594	0.979333538866897
hsa-miR-2116-3p	-0.0207640894789667	1.78066046513123	0.962897171781019	0.979333538866897
hsa-miR-335-3p	0.0173433499595248	5.43862113138228	0.964571151921479	0.979642576170252
hsa-miR-200a-3p	-0.0210466560081031	4.52010707459876	0.968116526782239	0.9818486760983
hsa-miR-25-5p	0.0165966075659103	4.25907494236182	0.970425764871062	0.982796631562053
hsa-miR-30a-5p	-0.00392699367582594	10.9073480250221	0.975125789249031	0.986159744431481
hsa-miR-150-5p	0.00479571108400734	11.400070698555	0.978132614527594	0.987803417213601
hsa-miR-378c	0.00956604880949086	0.999608979840325	0.981036743188495	0.988895581850037
hsa-miR-4433b-3p	-0.0128692385469606	2.55476641506474	0.981980228130806	0.988895581850037
hsa-miR-3200-5p	-0.00774730339621633	1.25422320919804	0.983650417764785	0.989184316036317
hsa-miR-143-3p	-0.00261760955637058	11.3452101156449	0.985102486404282	0.989253199127896
hsa-miR-497-5p	-0.00540377961120764	1.1195388033719	0.988231475204417	0.991003513003027
hsa-miR-132-5p	-0.00399274209434552	1.10924345699342	0.991898976117441	0.993288190369707
hsa-miR-330-3p	4.33397475871899E-05	4.83207505380091	0.999902415374135	0.999902415374135

## Sheet: IsomiR
IsomiR	log2 FC (Progression vs stable)	Average expression	Raw p-value	BH-adjusted P-value
hsa-miR-15b-5p_TAGCAGCACATCATGGTTT	-0.860453106483998	8.55849305377837	8.69927223294369E-07	0.00244676823053543
hsa-miR-122-3p_ACGCCATTATCACACTAAAT	1.22027344640331	0.367611583493867	1.14817842821935E-06	0.00244676823053543
hsa-miR-101-3p_AGTACTGTGATAACTGAAG	0.895875934003499	0.333439367711819	1.33830821290579E-05	0.014940902726149
hsa-miR-99b-5p_CACCCGTAGAACCGAC	0.880719112001085	0.299656671615966	1.40224333422328E-05	0.014940902726149
hsa-miR-342-5p_AGGGGTGCTATCTGTGATTGAGGG	1.10978674490564	0.415776375934002	1.83507658832006E-05	0.0156421928388402
hsa-miR-103a-3p_AGCATTGTACAGGGCTAT	1.05533541722358	0.360735232343135	2.58645865431303E-05	0.0157478382638316
hsa-miR-107_AGCATTGTACAGGGCTAT	1.05533541722358	0.360735232343135	2.58645865431303E-05	0.0157478382638316
hsa-miR-1307-5p_TCGACCGGACCTCGACC	1.0525878828056	0.341673820218429	4.9217703527735E-05	0.0205370856372831
hsa-miR-148b-3p_TCAGTGCATCACAGAACTTTG	-1.55748573291128	4.88870653011032	5.0632428216155E-05	0.0205370856372831
hsa-miR-3615_TCTCTCGGCTCCTCGCGGCT	-1.05286935701006	6.82921882895502	5.67248090053166E-05	0.0205370856372831
hsa-miR-451a_CCGTTACCATTACTGAGTT	-1.85782105332304	3.71246508969866	6.06607923433111E-05	0.0205370856372831
hsa-miR-412-5p_TGGTCGACCAGTTGGAAAGTAAT	0.958985065747473	0.323937115845758	6.50203051962394E-05	0.0205370856372831
hsa-miR-6087_GAGGCGGGGGGGCGAGC	1.13101525747058	0.387118174788827	6.57548012447982E-05	0.0205370856372831
hsa-miR-151a-5p_CGAGGAGCTCACAGTCTAGTAT	1.24771352934477	0.621801943049005	8.20402568688082E-05	0.0205370856372831
hsa-let-7i-5p_GAGGTAGTAGTTTGTGCTGT	-1.3446816303738	6.4892360050304	8.28684376934203E-05	0.0205370856372831
hsa-miR-1247-5p_CACCCGTCCCGTTCGTCCCCG	0.997637363287755	0.400352663525239	8.63330955887941E-05	0.0205370856372831
hsa-miR-451a_ACCGTTACCATTACTGAG	-1.13794729216618	7.80197914349835	8.88823382316618E-05	0.0205370856372831
hsa-let-7c-5p_GAGGTAGTAGGTTGTATGGTT	1.83979383888502	1.67439405748062	9.09525095527015E-05	0.0205370856372831
hsa-miR-186-5p_CAAAGAATTCTCCTTTTGGGC	-0.845460048380419	7.02681005676489	9.15543470456074E-05	0.0205370856372831
hsa-miR-10a-3p_CAAATTCGTATCTAGGGGA	0.942242754899673	0.356024083259558	0.000118851735427153	0.0253273048195264
hsa-miR-183-5p_ATGGCACTGGTAGAATTCACT	-1.48866694938158	5.89076657130223	0.000137343065980624	0.0278741022480676
hsa-miR-141-3p_TAACACTGTCTGGTAAAGATGGC	0.807524628654484	0.313839139594771	0.000149841141770533	0.029028315737546
hsa-miR-95-3p_TTCAACGGGTATTTATTGAG	1.20481853411495	0.606289344252943	0.00016407832970715	0.0304044278787771
hsa-miR-6511a-3p_CTCACCATCCCTTCTGCCTGC	0.934393053914665	0.352693873988393	0.00017408940772754	0.0309153773222822
hsa-miR-3173-5p_GCCCTGCCTGTTTTCTCCTTTGT	1.25850834833992	0.704987443629196	0.000187555048939461	0.0310371144441079
hsa-miR-4485-3p_AACGGCCGCGGTACC	0.886921615040954	0.389305562231808	0.000192698078908112	0.0310371144441079
hsa-miR-7-5p_TGGAAGACTAGTGATTTTGTTG	-1.32920613441663	5.812072021771	0.000207137183279259	0.0310371144441079
hsa-miR-1301-3p_TGCAGCTGCCTGGGAGT	1.24670799915823	0.680134262337048	0.000209558131565404	0.0310371144441079
hsa-miR-6087_GTGAGGCGGGGGGGCGAGCC	1.02201463255886	0.398876695257911	0.000211186372332034	0.0310371144441079
hsa-miR-16-2-3p_TATTACTGTGCTGCTT	0.978839167800762	0.547569185494507	0.000225285699261308	0.0320055883417231
hsa-miR-326_CCTCTGGGCCCTTCC	0.9711665138856	0.459089608638042	0.000237578512849252	0.0326632136052745
hsa-miR-375_TGTTCGTTCGGCTCGCGT	1.07979492793797	0.44168155203621	0.000266091989868492	0.0354401269006098
hsa-miR-483-5p_AGACGGGAGGAAAGAAGGGA	1.60604429213529	1.11684175011686	0.000304860358934569	0.0369651625894574
hsa-miR-200a-3p_ACACTGTCTGGTAACGATG	0.75423082176634	0.313091505347998	0.00031486710666954	0.0369651625894574
hsa-miR-483-5p_AAGACGGGAGGAAAGAAGG	2.15244313740349	1.68714569961702	0.000317995647006229	0.0369651625894574
hsa-miR-377-3p_ATCACACAAAGGCAACTTTTGT	0.813873118974062	0.329511541836869	0.000328680555211668	0.0369651625894574
hsa-miR-942-5p_CTTCTCTGTTTTGGCCATGTGT	0.821457831540321	0.338366336615798	0.000330547589937994	0.0369651625894574
hsa-let-7i-5p_TGAGGTAGTAGTTTGTGCTG	-0.551839027672305	9.6627494783632	0.000331167718913234	0.0369651625894574
hsa-miR-30c-5p_TAAACATCCTACACTCTCAG	1.05504694537437	0.588936510957546	0.000340969496149373	0.0369651625894574
hsa-miR-10a-5p_ACCCTGTAGATCCGAAT	1.98254001405635	2.47984134392913	0.000352065145513376	0.0369651625894574
hsa-miR-320b_GAAAAGCTGGGTTGAGAGGGCA	1.08084229898167	0.616891898450072	0.000357307324939473	0.0369651625894574
hsa-miR-1538_CGGCCCGGGCTGCTGCTGTTC	0.904486489487076	0.303541441194571	0.000364274244194559	0.0369651625894574
hsa-miR-664b-5p_TGGGCTAAGGGAGATGATTGG	0.879341985859743	0.37073465627571	0.000425556080327484	0.0410242834825727
hsa-let-7i-5p_TGAGGTAGTAGTTTGTGCTGT	-0.377429035398219	11.0574100735073	0.000431647407853925	0.0410242834825727
hsa-miR-15a-5p_TAGCAGCACATAATGG	0.858236661499137	0.464302139168685	0.000433151749581364	0.0410242834825727
hsa-miR-628-3p_CTAGTAAGAGTGGCAGTCGAAG	0.776205229008007	0.345622223671838	0.000456024513146888	0.0421481233347515
hsa-miR-451a_GTTACCATTACTGAGT	-1.50534412518632	5.32760392864909	0.000471066086857075	0.0421481233347515
hsa-miR-7110-3p_TCTCTCTCCCACTTCCCTGCAG	0.903065800285991	0.490491162591437	0.000474685574863461	0.0421481233347515
hsa-miR-191-5p_CGGAATCCCAAAAGC	0.849810027759059	0.355434115800481	0.000494690201799024	0.0422021937415996
hsa-miR-450a-2-3p_TTGGGGACATTTTGCATTCA	0.904515610264329	0.42052398003869	0.00049509847186297	0.0422021937415996
hsa-let-7d-3p_ACGACCTGCTGCCTTTC	1.12723971501992	0.740771149744843	0.000527515206559559	0.0440837217717027
hsa-miR-423-5p_AGGGGCAGAGAGCGAGACTTT	-0.742660780471967	7.60353278175963	0.000558586198963591	0.0457825842304389
hsa-miR-1306-5p_CACCTCCCCTGCAAACGTC	0.932227668187338	0.437704255238746	0.0005733898115028	0.04585465333365
hsa-miR-1180-3p_TCCGGCTCGCGTGGGTGT	0.648177205540867	0.314847288339046	0.000580983406855256	0.04585465333365
hsa-miR-451a_AAACCGTTACCATTACTGAG	-0.590667778178794	13.5585637981204	0.00060456992349914	0.0468486729809697
hsa-let-7e-3p_CTATACGGCCTCCTAGCTTTCC	0.787591416331938	0.407017076897487	0.000619784483467306	0.0471700262238868
hsa-miR-451a_AAACCGTTACCATTACTGA	-0.669014365416729	8.58669756599987	0.00064738402775691	0.0484061530929816
hsa-miR-30c-5p_CTGTAAACATCCTACACTCTCAGCT	0.790517599680611	0.383889543670301	0.000680384061877156	0.0492194266782365
hsa-miR-101-3p_GTACAGTACTGTGATAACTG	-1.15631330321012	6.48261410413718	0.000687883266806874	0.0492194266782365
hsa-miR-423-3p_TCGGTCTGAGGCCCCT	0.925173025436131	0.335695306305984	0.00069290605365889	0.0492194266782365
hsa-miR-4488_AGGGGGCGGGCTCCG	1.22554429415849	0.662166148488794	0.000711471026914976	0.0495733156198499
hsa-miR-425-5p_AATGACACGATCACTCCCGTT	-0.753560181584423	7.71266124087968	0.000721151001508844	0.0495733156198499
hsa-miR-181a-5p_CATTCAACGCTGTCGGT	0.753005275301367	0.312939094897294	0.000755084620001247	0.0504877893870214
hsa-miR-1247-5p_ACCCGTCCCGTTCGTCCCCGGA	1.94415326384335	2.7620186675304	0.000758146063061795	0.0504877893870214
hsa-miR-375_TTTGTTCGTTCGGCTCG	0.77330793353106	0.334476499485258	0.000826489001462635	0.0535623028079484
hsa-miR-424-3p_CAAAACGTGAGGCGCTGCTAT	-0.972577439446746	6.58459183685818	0.000830554705025237	0.0535623028079484
hsa-miR-4466_GGGTGCGGGCCGGCGG	1.08507139686607	0.596364556355262	0.000842016491818991	0.0535623028079484
hsa-miR-223-5p_CGTGTATTTGACAAGCTGAGTTGGACAC	0.765454040343865	0.418114431739687	0.00089268274459555	0.0559502037862681
hsa-let-7b-5p_GGTAGTAGGTTGTGTGGTT	-1.69395635287241	3.64691152864247	0.000944742632055033	0.0583549724321529
hsa-miR-483-3p_TCACTCCTCTCCTCCCGTCTTC	1.79186008444002	2.55298626683042	0.000984231067609349	0.0599256115735864
hsa-miR-100-5p_AACCCGTAGATCCGAACTTG	-1.33194740408013	5.33995254807777	0.000998865469621612	0.059960065232779
hsa-miR-675-5p_TGGTGCGGAGAGGGC	1.11838658757908	0.620534683756371	0.00102450598110414	0.0604633026156767
hsa-miR-671-5p_AGGAAGCCCTGGAGGGG	0.860387591292942	0.383504559762413	0.00104599885908322	0.0604633026156767
hsa-miR-3615_TCTCGGCTCCTCGCGGCTCGC	0.821197206637497	0.380159789535176	0.00106082362162289	0.0604633026156767
hsa-miR-331-5p_CTAGGTATGGTCCCAGGGATC	0.972809772332834	0.814552778925474	0.00107975044015843	0.0604633026156767
hsa-miR-107_AGCAGCATTGTACAGGGCTATCA	1.01168161982659	0.927987656567164	0.00108198986555178	0.0604633026156767
hsa-miR-642a-3p_AGACACATTTGGAGAGGGAA	0.952236363588172	0.617138522588953	0.00111130056983172	0.0604633026156767
hsa-miR-625-3p_TATAGAACTTTCCCCCTCA	0.809163806767326	0.395700595838134	0.00112421593329285	0.0604633026156767
hsa-miR-6087_TGAGGCGGGGGGGCGAG	0.895437246161959	0.377514086169296	0.00113224619984119	0.0604633026156767
hsa-miR-150-5p_GTCTCCCAACCCTTGTACCAGT	1.13895235184683	0.957003436748415	0.00113492825181937	0.0604633026156767
hsa-miR-363-3p_TTGCACGGTATCCATCTGTA	0.738011247580465	0.399783110891992	0.00120168799315715	0.0617177249908051
hsa-miR-99b-3p_CAAGCTCGTGTCTGTGGGT	0.916654747568154	0.510335915450313	0.00123030147567974	0.0617177249908051
hsa-miR-10a-5p_ATACCCTGTAGATCCGAATT	0.670907004972392	0.298963203897407	0.00124016595356556	0.0617177249908051
hsa-miR-23a-3p_TCACATTGCCAGGGAT	1.09326882960388	0.820500063896007	0.00125873542006849	0.0617177249908051
hsa-miR-23b-3p_TCACATTGCCAGGGAT	1.09326882960388	0.820500063896007	0.00125873542006849	0.0617177249908051
hsa-miR-10b-5p_ACCCTGTAGAACCGAAT	0.998307486746492	0.849930295718375	0.00125952646895438	0.0617177249908051
hsa-miR-10a-5p_CCCTGTAGATCCGAAT	0.859297113958815	0.427233729569029	0.00125984093716566	0.0617177249908051
hsa-miR-877-5p_GTAGAGGAGATGGCG	0.814790023267727	0.357194489493048	0.00129416040049641	0.0626785412149512
hsa-miR-216b-5p_AAATCTCTGCAGGCAAATGTGA	0.732129274430697	0.396797440788673	0.00139953198474177	0.0655699022752368
hsa-miR-151a-3p_ACTAGACTGAAGCTCCTTGAGGA	0.938133411224967	0.644900209105096	0.00140129902354915	0.0655699022752368
hsa-miR-3196_CGGGGCGGCAGGGGC	0.750968289755988	0.346876171342814	0.00140365414356882	0.0655699022752368
hsa-miR-6087_TGAGGCGGGGGGGCGAGC	0.957429063991541	0.400610557338741	0.001415399110587	0.0655699022752368
hsa-miR-140-3p_ACCACAGGGTAGAACCACGG	-1.36550091758953	4.24007319377153	0.00143279892631156	0.0656424499160302
hsa-miR-335-5p_TCAAGAGCAATAACGAAAA	1.20327478877905	0.777413188454383	0.00144776872175196	0.0656424499160302
hsa-miR-423-3p_GCTCGGTCTGAGGCCC	0.701466487766534	0.30930093425199	0.0014699729219846	0.065947627299983
hsa-miR-150-5p_CCAACCCTTGTACCAGT	0.698809514517742	0.31680023561486	0.00151483369964222	0.0672523044570329
hsa-miR-590-3p_TAATTTTATGTATAAGCTAGT	0.674085620374157	0.357736530785275	0.00157393910945658	0.0691559637577726
hsa-miR-7976_TGCCCTGAGACTTTTGCTCT	-1.37878965228045	2.15524179743543	0.00166475641901389	0.0702915459967692
hsa-miR-122-3p_AAACGCCATTATCACACTAA	1.09105636600238	0.698790605467647	0.00167950180190446	0.0702915459967692
hsa-miR-3605-5p_GATGAGGATGGATAGCAAGGAAG	0.745953290983387	0.388418182956795	0.0017097369320806	0.0702915459967692
hsa-miR-483-3p_CTCCTCTCCTCCCGTCTTCT	0.921713421979121	0.392825262254264	0.00173495878197821	0.0702915459967692
hsa-miR-128-3p_TCACAGTGAACCGGTCTCTT	-0.718076953376029	7.19681980815464	0.00174109864855139	0.0702915459967692
hsa-miR-505-3p_TCAACACTTGCTGGTTTCCTC	0.995737515448897	0.882883203609701	0.00174817040956022	0.0702915459967692
hsa-miR-200b-3p_TAATACTGCCTGGTAATGATG	1.43799008698866	1.76107613546731	0.00175367710112111	0.0702915459967692
hsa-miR-223-5p_CGTGTATTTGACAAGCTGAGTTGGACACT	0.946786439307379	1.02384906925081	0.00177317630002493	0.0702915459967692
hsa-miR-483-3p_TCACTCCTCTCCTCCCGT	1.39595302020612	1.21266193345813	0.00177904551774169	0.0702915459967692
hsa-miR-423-5p_TGAGGGGCAGAGAGCGAGACT	-0.321853887587322	12.7356422965426	0.00178112157477145	0.0702915459967692
hsa-miR-200a-3p_AACACTGTCTGGTAACGATG	0.945950110186933	0.578109198556375	0.00178120294876844	0.0702915459967692
hsa-miR-338-5p_CAATATCCTGGTGCTGAGT	0.706301137992611	0.331725991299447	0.00181073446731834	0.0704648803758922
hsa-miR-485-5p_AGAGGCTGGCCGTGATGAATTCGA	0.959343824403238	0.591984576139652	0.00182771909667246	0.0704648803758922
hsa-miR-7641_CGGAAGCTAAGCAGGGTCGGG	0.948113977501065	0.455961068162566	0.00183519514822244	0.0704648803758922
hsa-miR-320c_AGCTGGGTTGAGAGG	0.899068708836855	0.410223980759993	0.00187068644559686	0.0708383378098108
hsa-miR-330-5p_TCTCTGGGCCTGTGTCTTA	0.631437878536063	0.324069132353855	0.00188819601902972	0.0708383378098108
hsa-miR-1270_CTGGAGATATGGAAGAGCTGT	0.742257147816282	0.390003107720054	0.0019087239262324	0.0708383378098108
hsa-miR-29b-1-5p_GCTGGTTTCATATGGTGGTTTAG	0.790532925681309	0.360685903201458	0.00191140517318823	0.0708383378098108
hsa-miR-142-5p_AAGTAGAAAGCACTAC	0.680650455143312	0.325999468990992	0.00194216678634206	0.0713578865809471
hsa-miR-200a-5p_CATCTTACCGGACAGTGCTG	0.904784346441721	0.578873642517349	0.00198465633466844	0.0722957717808281
hsa-miR-224-5p_CAAGTCACTAGTGGTTCCGTT	1.36820661537593	1.57047824384717	0.00204188830220413	0.0733428694196446
hsa-miR-486-5p_TGTACTGAGCTGCCCCGAGG	0.891490966271339	0.742455716828969	0.0020478182686386	0.0733428694196446
hsa-miR-412-5p_TGGTCGACCAGTTGGAAAGT	0.747211217949077	0.351027045229554	0.0021314390116463	0.075701608896971
hsa-miR-182-5p_CAATGGTAGAACTCACA	0.65350424511027	0.387393196731388	0.00216889200408919	0.0763951877803979
hsa-miR-9-5p_TCTTTGGTTATCTAGCTGTAT	0.900683678663486	0.486484158342684	0.00222158158820026	0.0776096781058157
hsa-miR-423-5p_AGGGGCAGAGAGCGAGACTTTT	-1.19941241536942	5.52050900559393	0.00229132777695206	0.0789305753915594
hsa-miR-483-5p_AAGACGGGAGGAAAGA	0.841446437026066	0.361885947454747	0.00229643156934617	0.0789305753915594
hsa-miR-429_AATACTGTCTGGTAAAACCGT	0.786442874834045	0.461758595002503	0.00235248427217505	0.0799271002303915
hsa-miR-491-5p_TGGGGAACCCTTCCATGAGGAGT	0.566806361067024	0.304448424225808	0.00236708404970025	0.0799271002303915
hsa-miR-320c_AAGCTGGGTTGAGAG	1.37440092335269	1.12768628055847	0.00239004567957885	0.0799271002303915
hsa-miR-1307-3p_ACTCGGCGTGGCGTCG	1.27778329989896	1.04007824807764	0.00240092692704126	0.0799271002303915
hsa-miR-3648_GGAGCCGCGGGGATC	1.13613313128113	0.841597566614587	0.00241919191218219	0.0799271002303915
hsa-miR-455-3p_GCAGTCCATGGGCATATACACT	1.16832416992243	1.11747932014669	0.00247017114131063	0.0805719901756456
hsa-miR-182-5p_TTGGCAATGGTAGAACTCACA	1.47714492396347	1.96505693652975	0.00248309714367107	0.0805719901756456
hsa-miR-6747-3p_TCCTGCCTTCCTCTGCACCAG	0.853994468635699	0.529630296973526	0.00249542531750005	0.0805719901756456
hsa-miR-4488_GGGGGCGGGCTCCGG	0.897778531688547	0.452103245426749	0.0025251617823899	0.0807485029969564
hsa-miR-451a_ACCGTTACCATTACTGAGT	-0.607300107246525	10.5174089064074	0.00253878446775977	0.0807485029969564
hsa-miR-98-5p_TGAGGTAGTAAGTTGTATTGT	-0.769404756571016	7.33075727811527	0.00256015083933399	0.0808249102017887
hsa-miR-16-2-3p_TATTACTGTGCTGCTTT	0.715436978943449	0.339600306009952	0.0025866338994248	0.0810605417599154
hsa-miR-10a-3p_AAATTCGTATCTAGGGGAA	0.705856890769712	0.328051066418313	0.00264754757926339	0.0812953651143604
hsa-let-7a-3p_CTATACAATCTACTGTCTTT	0.914364216132475	0.631323679882992	0.00265126776006812	0.0812953651143604
hsa-miR-340-3p_TCCGTCTCAGTTACTTTATAGCCA	0.902365154342818	0.77919744742853	0.00270448716129135	0.0812953651143604
hsa-miR-10a-5p_ATACCCTGTAGATCCGAAT	0.809713835348116	0.34582026056198	0.00271327416365386	0.0812953651143604
hsa-miR-6087_ACCCGGTGAGGCGGGGGGGC	0.885527096679828	0.534062120904909	0.0027380852691832	0.0812953651143604
hsa-miR-146b-3p_GCCCTGTGGACTCAGTTCTG	0.955075353829927	0.64152415726489	0.00275339614254123	0.0812953651143604
hsa-miR-21-3p_AACACCAGTCGATGGGCTGT	0.836066317134464	0.606532290204199	0.00277174750751559	0.0812953651143604
hsa-miR-500a-3p_AATGCACCTGGGCAAGGATTCTG	0.725277762980094	0.389334874190762	0.00277333822438883	0.0812953651143604
hsa-miR-10a-5p_TACCCTGTAGATCCGAATTTGT	0.724461871657825	10.807940129391	0.00278516681747126	0.0812953651143604
hsa-miR-371b-5p_ACTCAAAAGATGGCGGCACTTTC	0.658312089058695	0.365474186035733	0.00280209427831682	0.0812953651143604
hsa-miR-30a-5p_AACATCCTCGACTGGAAGCT	0.911467161694514	0.675170797302398	0.0028372453502805	0.0812953651143604
hsa-miR-409-3p_CGAATGTTGCTCGGTGAACCCCT	-1.25933416485867	6.36920079355903	0.00284142771017253	0.0812953651143604
hsa-miR-125b-5p_TCCCTGAGACCCTAA	0.770398051507037	0.40328913584448	0.00284209512014071	0.0812953651143604
hsa-miR-28-5p_GGAGCTCACAGTCTATTGAG	0.703494375404143	0.364743047728924	0.00290469625128498	0.082532102819844
hsa-miR-431-5p_TGTCTTGCAGGCCGTCATGCAG	0.812165644792962	0.502426844812691	0.00296973187702747	0.0829515961134875
hsa-miR-1247-5p_ACCCGTCCCGTTCGTCCC	0.760904544626275	0.331757496693888	0.0030085877598497	0.0829515961134875
hsa-miR-375_TTTTGTTCGTTCGGCTCGCG	1.4476831581851	1.77983608307921	0.0030419043958885	0.0829515961134875
hsa-miR-1247-5p_CCCGTCCCGTTCGTCCCCGGA	0.921376030326175	0.568296227607549	0.00304247157865027	0.0829515961134875
hsa-miR-203a-3p_TGAAATGTTTAGGAC	1.33222355812611	1.22068880254291	0.00305208519189011	0.0829515961134875
hsa-miR-375_TTGTTCGTTCGGCTCGCG	1.23664226539263	1.08478725462696	0.0030544202898822	0.0829515961134875
hsa-miR-191-5p_AACGGAATCCCAAAAGCAGCTGT	-1.38505074265603	3.42071291932948	0.0030557016869586	0.0829515961134875
hsa-miR-223-3p_GTCAGTTTGTCAAATACCCCAAGT	0.619488664683965	0.296619904257976	0.00308423793832085	0.083196342361541
hsa-miR-191-5p_GCAACGGAATCCCAAAAGCAG	0.607290086634792	0.314208930354721	0.00315304628702838	0.0832579154504508
hsa-miR-30d-5p_TTGTAAACATCCCCGACTGGAAG	0.878507133158981	0.82409740150189	0.00315982013149453	0.0832579154504508
hsa-miR-451a_AAACCGTTACCATTACTGAGT	-0.430479406468734	15.9270527491192	0.00318013814333967	0.0832579154504508
hsa-miR-183-3p_TGAATTACCGAAGGGCCATAA	0.798445602304358	0.535799118690272	0.00318054805751718	0.0832579154504508
hsa-miR-29a-3p_CTAGCACCATCTGAAA	0.840549611844588	0.52829403902052	0.00318419526476384	0.0832579154504508
hsa-miR-652-3p_AATGGCGCCACTAGGGTTGTG	-0.59124639174934	8.17730679783367	0.00320489716197584	0.0832882420996403
hsa-miR-7976_GCCCTGAGACTTTTGCTCTA	0.541482011815245	0.310568124977669	0.00322972730847098	0.0833468760559543
hsa-miR-342-3p_CACACAGAAATCGCACCCGTC	0.839190099754967	0.515082408105861	0.00327309586267364	0.0833468760559543
hsa-miR-409-5p_AGGTTACCCGAGCAACTTTGCATCT	0.669325593380679	0.312408400585446	0.00328773292504489	0.0833468760559543
hsa-miR-1301-3p_TTGCAGCTGCCTGGGAGTGA	-1.28189983094723	4.49895740805943	0.00330386112503433	0.0833468760559543
hsa-miR-4429_AAAAGCTGGGCTGAGAGG	0.619799539961802	0.558745093830743	0.00330493243863357	0.0833468760559543
hsa-let-7d-3p_CTATACGACCTGCTG	0.638140586406277	0.353644254228613	0.00337332570680887	0.0845712597789376
hsa-miR-23a-5p_GGGGTTCCTGGGGATGGGATTT	-1.2110288245737	4.71213261349609	0.00339809023299639	0.0846939214797111
hsa-miR-629-5p_GGGTTTACGTTGGGAGAACTT	0.694821611935051	0.352856818020648	0.00345776215440951	0.0852219279452391
hsa-miR-130b-3p_CAGTGCAATGATGAAAGG	0.895491349288757	0.543809439541844	0.00345926643231496	0.0852219279452391
hsa-miR-1247-5p_CCGTCCCGTTCGTCCCCGGA	0.715752895888261	0.306343676948789	0.00357035036039086	0.0855824051278722
hsa-miR-125b-5p_GTCCCTGAGACCCTAACTTGT	0.589902415167797	0.319486513478362	0.00358551552775431	0.0855824051278722
hsa-miR-487b-3p_TCGTACAGGGTCATCCACTTT	-1.3957780497464	3.26456570526586	0.00359346673197136	0.0855824051278722
hsa-miR-10a-5p_CCTGTAGATCCGAATTTGT	1.49512321232339	2.53173179742208	0.00360361997036777	0.0855824051278722
hsa-miR-483-3p_CACTCCTCTCCTCCCGTCTTCT	1.33686489802732	6.69967106457855	0.0036234820552231	0.0855824051278722
hsa-miR-93-5p_CAAAGTGCTGTTCGTGCAGGTA	-0.749480691975611	8.11114335514204	0.00362353141493643	0.0855824051278722
hsa-miR-10b-5p_CTGTAGAACCGAATTTGTG	0.578718444526657	0.287519728207184	0.00363402130682324	0.0855824051278722
hsa-miR-199a-3p_ACAGTAGTCTGCACATTGG	0.670187162966315	0.434022433428663	0.00366487372550668	0.0855824051278722
hsa-miR-199b-3p_ACAGTAGTCTGCACATTGG	0.670187162966315	0.434022433428663	0.00366487372550668	0.0855824051278722
hsa-miR-10a-5p_CTGTAGATCCGAATTT	0.831102518711079	0.410102990518475	0.00367470205030516	0.0855824051278722
hsa-miR-4732-3p_CCCTGACCTGTCCTGTTC	0.714862271833895	0.369825307416025	0.00371623234602113	0.0856073759950865
hsa-miR-10b-3p_ACAGATTCGATTCTAGGGGAAT	0.823625391134846	0.471236221733881	0.00372354262599348	0.0856073759950865
hsa-miR-6891-5p_TAAGGAGGGGGATGAGGG	0.819590155059837	0.405410560795838	0.00373674440756582	0.0856073759950865
hsa-miR-451a_AACCGTTACCATTACTGAGTTTA	0.688214581516048	0.587327439284265	0.00376134028831661	0.0856073759950865
hsa-miR-1304-5p_GGTTTGAGGCTACAGTGAGAT	0.572302397381649	0.338463319709194	0.00380297555584408	0.0856073759950865
hsa-miR-26b-3p_CTGTTCTCCATTACTTGGCT	0.591976489615549	0.332912392141203	0.00381042846348182	0.0856073759950865
hsa-miR-374b-5p_TATAATACAACCTGCTAAGTG	0.648105788119992	0.371179683348081	0.00382660126958641	0.0856073759950865
hsa-miR-222-3p_CTACATCTGGCTACTGGGTC	0.743165266924756	0.338850465420318	0.00383646382333682	0.0856073759950865
hsa-miR-99a-5p_GTAGATCCGATCTTGT	0.778811104488609	0.515824609579877	0.00387462312002833	0.086008561133129
hsa-miR-454-5p_ACCCTATCAATATTGTCTCTG	1.09261069438655	1.40017736426314	0.00391639787435844	0.086485428707335
hsa-miR-15b-5p_TAGCAGCACATCATGGTT	-0.686964581000569	7.24439173077124	0.00399069049477567	0.0872224467210971
hsa-miR-652-3p_AATGGCGCCACTAGGGTTG	-1.30879351212227	4.78824301904739	0.00399070321694367	0.0872224467210971
hsa-miR-3130-3p_GCTGCACCGGAGACTGGGTAA	1.04600326558848	0.655575283135694	0.00406589950070025	0.087767370339224
hsa-miR-320b_AGCTGGGTTGAGAGG	0.868525516762493	0.492041012333232	0.0040827989861564	0.087767370339224
hsa-miR-4508_GGGGCTGGGCGCGCG	0.757608790994518	0.377516919800634	0.00410469585851669	0.087767370339224
hsa-let-7d-5p_AGAGGTAGTAGGTTGCATAG	-0.751014962735216	7.58625213015654	0.00413306010573398	0.087767370339224
hsa-miR-10b-5p_ATACCCTGTAGAACCGAATTTG	0.695240168464243	0.427137603285738	0.00413457945277202	0.087767370339224
hsa-miR-10a-5p_GTAGATCCGAATTTGT	1.05635265120248	0.873901474622607	0.00413919320464196	0.087767370339224
hsa-miR-487b-3p_TCGTACAGGGTCATCCACTT	0.754778991385025	0.54689132810368	0.004197976204157	0.0885731414956295
hsa-miR-10b-5p_CCTGTAGAACCGAATTTG	1.0060090790857	0.912216449586361	0.0042272339064721	0.0887510882235669
hsa-miR-23b-3p_TCACATTGCCAGGGATTACCACG	0.625307242215681	0.379331437176857	0.00426942173858438	0.0891974286757189
hsa-miR-181b-5p_CATTCATTGCTGTCGGTGGGT	0.774590160351011	0.383666077311608	0.00434271204363714	0.0901219147875986
hsa-miR-3064-5p_TCTGGCTGTTGTGGTGTGCAA	0.695800188239284	0.341730070916498	0.00435596303290599	0.0901219147875986
hsa-miR-6087_CCCGGTGAGGCGGGGGGGCG	0.791603907845499	0.541886681287556	0.00437989019235487	0.0901791884049104
hsa-let-7b-5p_GTGAGGTAGTAGGTTGTGTGG	0.616910346473043	0.407287186006494	0.00441975964926062	0.090337001795503
hsa-miR-375_TTGTTCGTTCGGCTCGCGT	1.23820909119053	1.22989618964956	0.00442994682666826	0.090337001795503
hsa-miR-504-5p_GACCCTGGTCTGCACTCTATC	0.732293248546929	0.434743349554459	0.00449620808114603	0.090526874942511
hsa-miR-181a-2-3p_CCACTGACCGTTGACTGTACC	0.622151744612325	0.345761429184557	0.0045195523096934	0.090526874942511
hsa-miR-22-5p_GTTCTTCAGTGGCAAGCTTTA	0.573347770481815	0.334132009298058	0.00454463750788953	0.090526874942511
hsa-miR-92a-3p_CACTTGTCCCGGCCTGTG	0.592866118872777	0.376934835525944	0.00456805321484724	0.090526874942511
hsa-miR-615-3p_TCCGAGCCTGGGTCTCCCTCTT	0.762306677594067	0.54400012326377	0.00457485099967955	0.090526874942511
hsa-miR-122-5p_GTGGAGTGTGACAATGGTGTTTGT	0.83945764118446	0.529281541284051	0.00458115715175397	0.090526874942511
hsa-miR-1292-5p_GGGAACGGGTTCCGGCAGACG	0.675817628047139	0.335492998844817	0.00458794110454772	0.090526874942511
hsa-miR-3613-5p_GTTGTACTTTTTTTTTTGTTC	0.964975582653091	1.04312754352921	0.00464008026706409	0.0907935168520959
hsa-miR-423-3p_GGTCTGAGGCCCCTCAGT	1.01284856855791	0.807439452335401	0.00464406069304479	0.0907935168520959
hsa-miR-4446-3p_AGGGCTGGCAGTGACATGGGT	0.848085205286382	0.629737115545285	0.004698725900521	0.0914427844201849
hsa-miR-874-3p_TGCCCTGGCCCGAGG	0.737981007850318	0.358301507030918	0.0047773452788137	0.0918670467640621
hsa-miR-103a-3p_GCAGCATTGTACAGGGCTA	0.537692191475704	0.313140930135156	0.00478519107968601	0.0918670467640621
hsa-miR-107_GCAGCATTGTACAGGGCTA	0.537692191475704	0.313140930135156	0.00478519107968601	0.0918670467640621
hsa-miR-6862-5p_CGGGCATGCTGGGAGAGACTTT	0.649363841807969	0.308244437429229	0.0048193762996839	0.0921084385168285
hsa-miR-451a_AACCGTTACCATTACTGAGT	-0.465994267932233	11.8138088442449	0.00489978275594354	0.0928380330223234
hsa-miR-191-5p_CAACGGAATCCCAAAAGCA	-0.822445777585951	6.60583226416219	0.00494076515623191	0.0928380330223234
hsa-miR-3131_TCGAGGACTGGTGGAAGGG	0.841377701050358	0.480933611972312	0.00494239319867227	0.0928380330223234
hsa-miR-181a-5p_TTCAACGCTGTCGGTGAGT	0.849046866502338	0.671867719173377	0.00496893984120124	0.0928380330223234
hsa-miR-126-3p_GTACCGTGAGTAATAATGCG	-1.0159964512046	5.51273037383653	0.00496932082359722	0.0928380330223234
hsa-miR-191-5p_GCAACGGAATCCCAAAAGCAGCT	0.668008670916857	0.484064847678374	0.00498824719899392	0.0928380330223234
hsa-miR-652-3p_GAATGGCGCCACTAGGGTTGTG	0.667055706104459	0.323566868578061	0.00503993762689582	0.0932794548669095
hsa-miR-615-3p_TCCGAGCCTGGGTCTCCCTCT	1.09249936746955	1.04159169386679	0.00505573769926234	0.0932794548669095
hsa-miR-144-3p_CTACAGTATAGATGATG	0.686002699043605	0.31088117225048	0.00509063069355785	0.0935183966204463
hsa-miR-10a-5p_CCCTGTAGATCCGAATTTG	1.48997310560008	2.20472840531813	0.00522030251365319	0.0954889670093987
hsa-miR-371b-5p_CACTCAAAAGATGGCGGCACTTT	0.57776374605512	0.283155424462232	0.00530384572996977	0.0965381077174723
hsa-miR-337-3p_TCCTATATGATGCCTTTCTT	0.669780649704533	0.410218487254285	0.00534018835745268	0.0965381077174723
hsa-miR-3173-5p_CCCTGCCTGTTTTCTCCTTTG	1.22873724073252	1.70376693502013	0.00534728833276885	0.0965381077174723
hsa-miR-375_TGTTCGTTCGGCTCGCGTG	0.8660355473176	0.584995523868143	0.00538377906324775	0.0965381077174723
hsa-miR-218-5p_TTGTGCTTGATCTAACCATGT	0.656870811191201	0.346998880936281	0.00539091263180629	0.0965381077174723
hsa-miR-197-3p_CCACCTTCTCCACCCAGC	0.648501609825989	0.366183011853609	0.00547735543322549	0.09735529820286
hsa-miR-3682-3p_TGATGATACAGGTGGAGGTAG	0.561230794573424	0.308131691041948	0.00552275398370995	0.09735529820286
hsa-miR-451a_AAACCGTTACCATTACTGAGTT	-0.467999014560764	12.4813710071325	0.00552676305161549	0.09735529820286
hsa-miR-130b-3p_AGTGCAATGATGAAAGGGC	0.82321217062473	0.574536899928402	0.00554700924503179	0.09735529820286
hsa-miR-122-3p_AAACGCCATTATCACACTAAAT	0.883375376592256	0.676997594688293	0.00556852542119041	0.09735529820286
hsa-miR-370-3p_GCCTGCTGGGGTGGAACCTG	0.764226610358768	0.360145057326185	0.00557360224342981	0.09735529820286
hsa-miR-92a-3p_TATTGCACTTGTCCCGGCC	-0.486129396045342	8.5052795120371	0.0057202351364807	0.0991702089589282
hsa-miR-197-3p_CACCTTCTCCACCCAGC	0.699220550431497	0.399492947119313	0.00572880126597837	0.0991702089589282
hsa-miR-342-5p_GGGGTGCTATCTGTGATTGAGGGA	0.701391610801087	0.486023505179419	0.00574731149996604	0.0991702089589282
hsa-miR-25-3p_CATTGCACTTGTCTCGGTCT	-0.393752081234998	10.4654002372507	0.00579021954309725	0.0994405257252036
hsa-miR-3143_ATAACATTGTAAAGCGCTTCTT	0.597754049620621	0.464779577684902	0.00583587251318894	0.0994405257252036
hsa-miR-181a-5p_CATTCAACGCTGTCGGTG	0.719863725521657	0.620182111132309	0.00585396144473546	0.0994405257252036
hsa-miR-320e_AAAAGCTGGGTTGAGAAG	0.637030386142903	0.494358534961265	0.00585630501103381	0.0994405257252036
hsa-miR-6891-5p_TAAGGAGGGGGATGAGGGGT	0.825692200492302	0.461709822661238	0.00589865441181917	0.0994931613451843
hsa-miR-455-3p_GCAGTCCATGGGCATATACA	0.658452760430979	0.388046666852038	0.0059060933412322	0.0994931613451843
hsa-miR-148b-3p_TCAGTGCATCACAGAAC	0.63922674199228	0.32878845060432	0.00594257552862673	0.0995372625319791
hsa-miR-5189-3p_TGCCAACCGTCAGAGCCCAGA	0.724802515512256	0.585057968438256	0.00595542044712686	0.0995372625319791
hsa-miR-589-5p_TGAGAACCACGTCTGCTCTGAGC	0.694164597556487	0.545130849822813	0.00607361489793716	0.101116198027376
hsa-miR-4685-3p_TCTCCCTTCCTGCCCTGGCT	-1.24627634611349	4.59884934353041	0.00621518109478667	0.102893754822403
hsa-miR-1247-5p_CCCGTCCCGTTCGTCCCCG	0.870457727224889	0.643691589807796	0.0062286693440122	0.102893754822403
hsa-miR-192-5p_ACCTATGAATTGACAGCCAGT	0.750427351955294	0.476396392688345	0.00627311099164501	0.103221308348228
hsa-miR-25-3p_GCATTGCACTTGTCTCGGTCT	0.616316395979192	0.38018123578674	0.00629693575094775	0.103221308348228
hsa-miR-451a_CCGTTACCATTACTGAGT	-0.9732542675271	7.03090774494135	0.00633574160834336	0.103459504730879
hsa-miR-501-3p_AATGCACCCGGGCAAGGATT	-0.81523086017777	5.92132479053218	0.00643067197830441	0.104491096345143
hsa-miR-106b-3p_CTGTGGGTACTTGCT	0.519358365937539	0.310676050549736	0.0065083646449433	0.104491096345143
hsa-miR-3648_GAGCCGCGGGGATCG	0.714586737178462	0.389117814315979	0.00650910335680876	0.104491096345143
hsa-miR-106b-5p_TAAAGTGCTGACAGTGCA	0.635268315389891	0.460489721129264	0.00655009164826487	0.104491096345143
hsa-miR-192-5p_TGACCTATGAATTGA	0.617581716646021	0.36819256461003	0.00657392753613154	0.104491096345143
hsa-miR-215-5p_TGACCTATGAATTGA	0.617581716646021	0.36819256461003	0.00657392753613154	0.104491096345143
hsa-miR-10b-3p_CAGATTCGATTCTAGGGGAAT	0.887249380012126	0.778672336603542	0.00659229498583115	0.104491096345143
hsa-miR-144-3p_CTACAGTATAGATGATGT	0.707311386846284	0.512927528262718	0.00659505042628897	0.104491096345143
hsa-miR-485-3p_GTCATACACGGCTCTCCTCTCT	-1.30917015500451	6.13499250054374	0.00665809597002607	0.105088048172963
hsa-miR-148a-3p_GTCAGTGCACTACAGAACTTTGT	0.532679905673695	0.30676537539467	0.00669254168481234	0.105088048172963
hsa-miR-181b-5p_CATTCATTGCTGTCGGTGG	0.683961822044564	0.397800782107536	0.0067307044434998	0.105088048172963
hsa-miR-6087_GAGGCGGGGGGGCGA	0.917519099008285	0.57426392662012	0.00675584481841029	0.105088048172963
hsa-miR-4516_GAGAAGGGTCGGGGC	0.858267823303214	0.582740970992972	0.00675921435924764	0.105088048172963
hsa-miR-877-5p_TAGAGGAGATGGCGCAGGGGAC	1.00323210223202	0.76822822429498	0.00680408116676597	0.105088048172963
hsa-miR-26b-5p_AGTAATTCAGGATAGGTT	0.829274274657325	0.700990098225898	0.00680532644198447	0.105088048172963
hsa-miR-16-2-3p_ATATTACTGTGCTGCT	0.517879693658436	0.291167937680793	0.00691150668504645	0.106025012563934
hsa-miR-342-5p_AGGGGTGCTATCTGTGATT	0.631818300108017	0.329235728172758	0.00691963170994502	0.106025012563934
hsa-miR-150-5p_CTCCCAACCCTTGTACCA	0.853842219003617	0.762491510311632	0.00694063315470145	0.106025012563934
hsa-miR-30c-5p_GTAAACATCCTACACTCTC	0.70004581075293	0.440568062617175	0.00697361513149408	0.106148384608671
hsa-miR-363-3p_AATTGCACGGTATCCATCTGT	-0.463497851551694	8.6800461833674	0.00700036059619104	0.106176287761446
hsa-miR-1247-5p_ACCCGTCCCGTTCGTCCCC	1.12317906519965	0.922412274309643	0.00710362510251918	0.106800449582859
hsa-miR-182-5p_TTTGGCAATGGTAGAACTCA	-0.78912805299156	7.40343258990197	0.00710696958837197	0.106800449582859
hsa-miR-3613-5p_TGTTGTACTTTTTTTTTTG	-1.09931343643943	4.57607007148347	0.0071809601585603	0.106800449582859
hsa-miR-361-5p_TATCAGAATCTCCAGGGGT	0.999985681183087	1.0078298583076	0.00719046151543614	0.106800449582859
hsa-miR-103a-3p_GCAGCATTGTACAGGGC	0.923313159758631	0.905780229361134	0.00721163732329548	0.106800449582859
hsa-miR-107_GCAGCATTGTACAGGGC	0.923313159758631	0.905780229361134	0.00721163732329548	0.106800449582859
hsa-miR-30d-5p_TGTAAACATCCCCGA	0.811974500731538	0.783327229059913	0.00721692385731195	0.106800449582859
hsa-miR-146a-5p_GAGAACTGAATTCCATGGGTT	-0.623957806826006	7.20260956869399	0.00732559229946741	0.10733770982474
hsa-miR-335-3p_GTTTTTCATTATTGCTCCTGAC	0.588450673308659	0.329666377674419	0.0073711553264957	0.10733770982474
hsa-miR-425-5p_GACACGATCACTCCCGTT	0.647012267016042	0.397314875771153	0.0073728842428753	0.10733770982474
hsa-miR-10a-3p_AAATTCGTATCTAGGGGAAT	0.85624571018294	0.671476603139076	0.00738866349252125	0.10733770982474
hsa-miR-6087_AGGCGGGGGGGCGAGCC	1.42325937709132	5.7693929567199	0.00744079965687192	0.10733770982474
hsa-miR-188-5p_CATCCCTTGCATGGTGGAGGG	0.582699060993848	0.318037883667505	0.00747784527702415	0.10733770982474
hsa-miR-8072_GGCGGCGGGGAGGTAGGCAGA	0.667396135805166	0.323322430583165	0.00748112170918379	0.10733770982474
hsa-miR-144-5p_ATATCATCATATACTGTAAGTT	0.641013496532582	0.463851784065344	0.00749744712494301	0.10733770982474
hsa-miR-4732-3p_TGACCTGTCCTGTTCTG	0.627976911336977	0.296472846572551	0.00751682061981461	0.10733770982474
hsa-miR-3609_CAAAGTGATGAGTAATACTGGCTGGAGCCCC	0.520010583235238	0.304666929227698	0.00751860213006487	0.10733770982474
hsa-miR-151a-3p_CTAGACTGAAGCTCCTTGAGGAC	0.710778038518004	0.615633835654958	0.00753026167001344	0.10733770982474
hsa-miR-27b-3p_TTCACAGTGGCTAAGTTCT	0.57111139877756	8.33102132937021	0.00758874022386335	0.107810702780352
hsa-miR-664b-3p_TTCATTTGCCTCCCAGCCTACA	0.608886169123124	0.527564848476427	0.00769417749322949	0.10862732449886
hsa-miR-4466_GGGTGCGGGCCGGCGGG	1.09847669540855	0.928044471661169	0.00769719662098915	0.10862732449886
hsa-miR-30a-5p_ACATCCTCGACTGGAA	0.670509561871429	0.402986177572978	0.00785550279246105	0.110429596490301
hsa-miR-4435_ATGGCCAGAGCTCACACAGAGG	0.676217948791164	0.450668066996198	0.00787672391671784	0.110429596490301
hsa-miR-1229-3p_CTCTCACCACTGCCCTCCCA	0.666994574890031	0.316053648488331	0.0079571555830529	0.110525476412278
hsa-miR-193b-3p_AACTGGCCCTCAAAGT	1.07173571456731	1.05370013989007	0.00798312511825021	0.110525476412278
hsa-miR-744-5p_TGCGGGGCTAGGGCT	0.939521178158729	0.811739393566857	0.0080014937367924	0.110525476412278
hsa-miR-140-3p_ACCACAGGGTAGAACCACG	-1.2504739414906	3.1332782883479	0.0080083827590149	0.110525476412278
hsa-miR-223-5p_TGTATTTGACAAGCTGAGTTGG	0.576912795854666	0.347257481238536	0.00801621994798926	0.110525476412278
hsa-miR-92b-3p_ATTGCACTCGTCCCGGCCT	0.99828051321847	1.25996608514376	0.00803915947625674	0.110525476412278
hsa-miR-6087_TGAGGCGGGGGGGCG	0.69927063590086	0.35145833959388	0.00822223830573413	0.112679034273437
hsa-miR-7-1-3p_AACAAATCACAGTCTGCCATA	0.714369863139967	0.553007621873972	0.00831400453347492	0.113302936358583
hsa-miR-30a-3p_CTTTCAGTCGGATGTTTGC	0.639578300832095	0.358261819407657	0.0083381752190523	0.113302936358583
hsa-miR-450b-5p_TTTGCAATATGTTCCTGAAT	0.589540350919417	0.413069418664231	0.00844729060628031	0.113302936358583
hsa-miR-324-3p_CCACTGCCCCAGGTGCTGCT	0.645523181643164	0.397484819060417	0.00845182515753032	0.113302936358583
hsa-miR-331-5p_TCTAGGTATGGTCCCAGGGAT	0.584691488497685	0.340117702548911	0.00845457749163654	0.113302936358583
hsa-miR-375_TTTGTTCGTTCGGCT	0.819578807775473	0.563514294652392	0.00847632809658253	0.113302936358583
hsa-miR-151a-5p_CTCGAGGAGCTCACAGTCTA	0.576382347472885	0.298766056288136	0.00848044033279872	0.113302936358583
hsa-miR-151b_CTCGAGGAGCTCACAGTCTA	0.576382347472885	0.298766056288136	0.00848044033279872	0.113302936358583
hsa-miR-5010-3p_TTTTGTGTCTCCCATTCCCCAG	0.666339339191104	0.568950623084743	0.00855912573280121	0.113824536804057
hsa-miR-532-3p_CCTCCCACACCCAAGGCT	0.679257998478669	0.39168382251334	0.00857289448946557	0.113824536804057
hsa-miR-6852-5p_CCCTGGGGTTCTGAGGACAT	0.492105317578926	0.302128876547785	0.00863270374917868	0.114262681301241
hsa-miR-3648_GGGAGCCGCGGGGATCG	0.989064725584132	0.864522351521084	0.00870162118627792	0.114550265254634
hsa-miR-450a-5p_TTTTGCGATGTGTTCCTAATA	0.669062684438297	0.578907237033739	0.00871463554837581	0.114550265254634
hsa-let-7i-5p_CTGAGGTAGTAGTTTGTGCTG	0.520838143619131	0.337041094611107	0.00874527229812803	0.114550265254634
hsa-miR-98-5p_GAGGTAGTAAGTTGTATTG	0.625777555162156	0.455244731659261	0.00877573061115824	0.114550265254634
hsa-miR-10a-5p_ATACCCTGTAGATCCGAATTT	0.868040926138653	0.715147689114934	0.00879371889829766	0.114550265254634
hsa-miR-200a-3p_AACACTGTCTGGTAACGATGT	0.667641070499545	0.390666228644998	0.00882959710423772	0.114550265254634
hsa-miR-151a-5p_AGGAGCTCACAGTCTAGTA	0.622194208484508	0.402851329151666	0.00884257092181479	0.114550265254634
hsa-miR-548j-5p_CAAAAGTAATTGCGGTCTTTGGT	0.839198543287208	0.659203025444347	0.00895023337025778	0.114754498854041
hsa-miR-92b-5p_AGGGACGGGACGCGGTGCAGTGT	0.691035072691736	0.43844282515472	0.00896430207189802	0.114754498854041
hsa-miR-2110_GGGAAACGGCCGCTGAGT	0.643360084574131	0.380757624598114	0.00902460421384341	0.114754498854041
hsa-miR-144-3p_ACAGTATAGATGATG	0.65603944629302	0.460418163600906	0.00903099134110073	0.114754498854041
hsa-miR-374a-5p_TATAATACAACCTGATAAGTG	0.791238709108817	0.77470215609407	0.00904213303168953	0.114754498854041
hsa-miR-200a-3p_TAACACTGTCTGGTAACGATGTT	0.569486266837786	0.382381708883933	0.00906444054009118	0.114754498854041
hsa-miR-144-3p_TACAGTATAGATGATGTAC	-0.712227028407727	6.68241586386458	0.00907103574831583	0.114754498854041
hsa-miR-363-3p_AATTGCACGGTATCCATCTG	-0.616248747334851	8.02742883777532	0.00909213618538718	0.114754498854041
hsa-let-7g-5p_TGAGGTAGTAGTTTGTACA	-0.878200759269387	6.46774231850042	0.00912211899299633	0.114754498854041
hsa-miR-584-5p_ATTATGGTTTGCCTGGGACT	0.591632959775663	0.468622036656209	0.00912758683986856	0.114754498854041
hsa-miR-10a-5p_TACCCTGTAGATCCGAATTTG	0.663597377301757	9.36755763526829	0.00922812660427976	0.114982980633537
hsa-miR-151a-3p_AGACTGAAGCTCCTTGAGG	0.938905459807182	1.26468048296007	0.00924347326387846	0.114982980633537
hsa-miR-25-3p_CATTGCACTTGTCTCGGTCTG	-0.369000703117571	10.5586480378581	0.00924946354621098	0.114982980633537
hsa-miR-27a-3p_TCACAGTGGCTAAGTT	0.679466828983199	0.388052566402755	0.00928065352837557	0.114982980633537
hsa-miR-27b-3p_TCACAGTGGCTAAGTT	0.679466828983199	0.388052566402755	0.00928065352837557	0.114982980633537
hsa-miR-874-3p_TGCCCTGGCCCGAGGGACCGACT	0.752460358103157	0.428569467354559	0.00933598040437604	0.115218289754245
hsa-miR-214-3p_GTACAGCAGGCACAGACAGG	0.560985879075505	0.315900809548822	0.00935371380923714	0.115218289754245
hsa-miR-30e-5p_AAACATCCTTGACTGGAAGC	1.23387044379874	1.68692100242449	0.00943871319460554	0.115930246787922
hsa-miR-16-5p_AGCAGCACGTAAATATTGGCGTT	0.568651202158811	0.353974652361064	0.00947565540622261	0.116049549831381
hsa-miR-183-5p_ATGGCACTGGTAGAA	0.692027101567755	0.341458645723634	0.00951651247260529	0.116110680210307
hsa-miR-483-3p_ACTCCTCTCCTCCCGTCTTC	0.870685968967054	0.579902287674134	0.0095351332880355	0.116110680210307
hsa-let-7g-5p_GAGGTAGTAGTTTGTACAGT	-0.922602408179838	5.93594434222185	0.00957617943161414	0.116278281303531
hsa-miR-21-3p_AACACCAGTCGATGGGCTGTCT	0.653779904801022	0.443518926756907	0.00966620927045577	0.116891916558969
hsa-miR-22-3p_AAAGCTGCCAGTTGAAGAAC	0.627530208973253	0.394371651158141	0.00968156887501546	0.116891916558969
hsa-miR-98-3p_CTATACAACTTACTACTTTCC	0.685657052284017	0.424881711712744	0.0100464104885244	0.119485099310537
hsa-miR-1249-3p_CGCCCTTCCCCCCCTTCTTCA	0.709975305002994	0.371314466600201	0.0100701138794368	0.119485099310537
hsa-miR-29c-3p_AGCACCATTTGAAATCGGTT	0.732357296140592	0.706599764452866	0.0100880053530393	0.119485099310537
hsa-miR-6511a-3p_TCACCATCCCTTCTGCCTGCAG	0.699774103924714	0.521970471019254	0.0101007297585335	0.119485099310537
hsa-miR-10a-5p_TAGATCCGAATTTGT	0.669466100400133	0.370843818384584	0.0101141945855723	0.119485099310537
hsa-miR-483-5p_AGACGGGAGGAAAGAAGGG	1.07572546699267	0.794084575483006	0.0101168685908288	0.119485099310537
hsa-miR-27b-3p_ACAGTGGCTAAGTTCT	0.829739254822262	0.576875967068443	0.0101642256975267	0.119485099310537
hsa-miR-29b-2-5p_CTGGTTTCACATGGTGGCT	0.529656910635693	0.291232320370932	0.0101786279692187	0.119485099310537
hsa-miR-652-3p_AATGGCGCCACTAGGGTTGT	-0.604809497691215	8.03818919455592	0.0101995927666018	0.119485099310537
hsa-miR-320a_GCTGGGTTGAGAGGGC	0.718098672421484	0.508373098508397	0.0102047339627019	0.119485099310537
hsa-miR-320b_GCTGGGTTGAGAGGGC	0.718098672421484	0.508373098508397	0.0102047339627019	0.119485099310537
hsa-miR-4772-3p_CCTGCAACTTTGCCTGATCAG	0.594786790842685	0.379544191435471	0.0102700236827583	0.11964757703112
hsa-miR-500a-3p_ATGCACCTGGGCAAGGATTCT	-1.03839473897979	5.14001220767279	0.0102747567323768	0.11964757703112
hsa-miR-5581-3p_TTCCATGCCTCCTAGAAGTT	0.609333956981862	0.358574600024324	0.0104362507472859	0.121197004591097
hsa-miR-548k_AAAAGTACTTGCGGATTTTGC	0.519069257787018	0.364111051760116	0.0106207871325229	0.122164978444655
hsa-miR-194-5p_TGTAACAGCAACTCCATG	0.544017851922885	0.404661613194499	0.0106339384207529	0.122164978444655
hsa-miR-3615_CTCTCGGCTCCTCGCGGCTC	0.556294069018293	0.313205397496047	0.0107166538242995	0.122164978444655
hsa-miR-223-3p_GTTTGTCAAATACCCCA	0.652351960915939	0.64415086594392	0.0107285707165788	0.122164978444655
hsa-miR-32-5p_TATTGCACATTACTAAGTT	0.616926254561186	0.375328293534086	0.010759497635156	0.122164978444655
hsa-miR-486-5p_TCCTGTACTGAGCTGCCCCGAGC	-0.605061852626735	6.27958540970299	0.0107712606898743	0.122164978444655
hsa-miR-493-5p_TGTACATGGTAGGCTTTCATT	0.606358597631389	0.458090950865443	0.0107910409826104	0.122164978444655
hsa-miR-2115-5p_AGCTTCCATGACTCCTGATG	0.679466974436081	0.556516595556514	0.0108047568165604	0.122164978444655
hsa-miR-423-3p_TCGGTCTGAGGCCCCTCAG	0.742537964395898	0.762204684330363	0.0108260212513231	0.122164978444655
hsa-miR-103a-3p_AAGCAGCATTGTACAGGGCTATGA	0.656760111152296	0.412774769323123	0.0108769529518048	0.122164978444655
hsa-miR-16-2-3p_ACCAATATTACTGTGCTGCTTT	-0.562336517159233	7.99781624758068	0.0109033518580311	0.122164978444655
hsa-miR-185-5p_TGGAGAGAAAGGCAGTTCCTGA	-0.403227391851072	9.25083857452063	0.0109553976601733	0.122164978444655
hsa-miR-320a_AAAGCTGGGTTGAGAG	1.48221371134852	2.42320637366189	0.0109782230746839	0.122164978444655
hsa-miR-320b_AAAGCTGGGTTGAGAG	1.48221371134852	2.42320637366189	0.0109782230746839	0.122164978444655
hsa-miR-320c_AAAGCTGGGTTGAGAG	1.48221371134852	2.42320637366189	0.0109782230746839	0.122164978444655
hsa-miR-320d_AAAGCTGGGTTGAGAG	1.48221371134852	2.42320637366189	0.0109782230746839	0.122164978444655
hsa-miR-22-3p_AAAGCTGCCAGTTGAAGAACTG	0.541916219863137	0.364897109672257	0.0110161689729973	0.122268000424256
hsa-miR-141-3p_TAACACTGTCTGGTAAAGATGG	0.991625857894337	0.964468491742893	0.0110915480391595	0.122500102429128
hsa-miR-181b-5p_AACATTCATTGCTGTCGGTGGGTTT	0.696913683374174	0.684613606429737	0.0110945658230041	0.122500102429128
hsa-miR-361-3p_TCCCCCAGGTGTGATTCTGATT	-0.850369269431829	5.34168933546938	0.0111764487791657	0.123085335133861
hsa-miR-93-5p_AAGTGCTGTTCGTGCAGGTAGT	0.689844919644545	0.537386529604456	0.0112241900935912	0.123292521079602
hsa-let-7a-5p_GAGGTAGTAGGTTGTATAGTTTT	0.561845460417273	0.367851079683011	0.0112901878224472	0.123315601101935
hsa-miR-425-5p_AATGACACGATCACTCCCGTTGA	-0.286734130372825	10.9786446396556	0.0113038344244015	0.123315601101935
hsa-miR-26a-5p_TTCAAGTAATCCAGGAT	0.837245577366991	0.77701202813439	0.0113599815442071	0.123315601101935
hsa-miR-224-5p_CAAGTCACTAGTGGTTCCG	0.561011343538695	0.326185606580383	0.0113673714347392	0.123315601101935
hsa-miR-194-5p_GTAACAGCAACTCCATGTGGAA	0.733200701483381	0.628727444979678	0.0114042311714311	0.123315601101935
hsa-miR-25-3p_ATTGCACTTGTCTCGGT	0.773581882021291	0.633680681701424	0.011417807217822	0.123315601101935
hsa-miR-532-3p_CTCCCACACCCAAGGCTTG	0.553920896180411	0.385750154566093	0.0114512121334571	0.123315601101935
hsa-miR-941_ACCCGGCTGTGTGCACATGT	0.55114307649353	0.359192742372349	0.011457761153535	0.123315601101935
hsa-miR-9-5p_TCTTTGGTTATCTAGCTGTATGA	0.597869124919285	0.381585570983092	0.0116330250491378	0.124886530880164
hsa-miR-30d-5p_AACATCCCCGACTGGA	0.681975722536028	0.520279089776598	0.0116888962796624	0.125171045085229
hsa-let-7d-5p_GAGGTAGTAGGTTGCATAGT	-1.2197320851108	2.48847209716495	0.0117811450556343	0.125285477097597
hsa-miR-151a-5p_CTCGAGGAGCTCACAGTCTAGTAT	0.653857950163453	0.501147732935241	0.0118270666997702	0.125285477097597
hsa-miR-16-5p_TAGCAGCACGTAAATATTGGCG	-0.317710995296681	14.0034040300992	0.0118304156916845	0.125285477097597
hsa-miR-494-3p_TGAAACATACACGGGAAACCTCT	-1.20748085278318	4.86763543205427	0.0118650746984283	0.125285477097597
hsa-miR-10a-5p_TGTAGATCCGAATTT	0.669682472267197	0.367623640286409	0.0118677571688491	0.125285477097597
hsa-miR-15a-5p_TAGCAGCACATAATGGTTTG	-1.17450461619348	4.55006605159988	0.0118759579416775	0.125285477097597
hsa-miR-486-5p_CTGTACTGAGCTGCCCCG	-0.664629355983122	6.81445983036595	0.0119948617802487	0.125607816421838
hsa-miR-323b-3p_CAATACACGGTCGACCTCT	0.572987523361774	0.336394593580442	0.0120019349363729	0.125607816421838
hsa-miR-4433b-5p_ATGTCCCACCCCCACTCCT	0.804298146441887	0.634537037636489	0.0120160184464355	0.125607816421838
hsa-miR-584-5p_TGGTTTGCCTGGGACTGA	0.531705908631528	0.307220653541528	0.0120243991318888	0.125607816421838
hsa-miR-126-5p_ACATTATTACTTTTGGTACGCG	0.60764346121875	0.328643543248885	0.0120611777254962	0.12568395957473
hsa-miR-574-3p_ACGCTCATGCACACACCCAC	0.823803728257337	0.959214687122535	0.012115806861706	0.125945289864856
hsa-miR-486-3p_CGGGGCAGCTCAGTACAGGATG	0.726442605549072	0.54713906643863	0.0121756690936317	0.12625961478603
hsa-miR-4492_GGGCTGGGCGCGCGCC	1.25229029116638	1.48774671875585	0.012231158583831	0.126527179330795
hsa-miR-146b-5p_AACTGAATTCCATAGGCTGT	0.571842262624395	0.37712041120223	0.0123618605676601	0.127391219419945
hsa-let-7f-5p_GTAGTAGATTGTATAGTT	1.32124584254664	2.31557108047864	0.0123744638291547	0.127391219419945
hsa-miR-424-3p_AAACGTGAGGCGCTGCTATA	0.570450505555178	0.3858311221326	0.0124627573761793	0.127877456760247
hsa-miR-148b-5p_GAAGTTCTGTTATACACTCAGGC	0.57448983605583	0.363288530326132	0.0124834906641226	0.127877456760247
hsa-miR-425-3p_ATCGGGAATGTCGTGTCCGC	0.508298899382886	0.315758837802458	0.0125117079936703	0.127877456760247
hsa-miR-101-3p_TACAGTACTGTGATAACTGAAG	-0.792843340367349	6.2973507227589	0.0125874305756295	0.128064461413023
hsa-miR-99b-5p_ACCCGTAGAACCGACCTT	0.64414751744187	0.401745388289617	0.0125901007348795	0.128064461413023
hsa-let-7c-5p_TTGAGGTAGTAGGTTGTATGGT	0.684572829339465	0.409024204718187	0.012644209934528	0.128308625573711
hsa-miR-452-5p_TGTTTGCAGAGGAAACTGAGA	0.715421990034234	0.472342178814765	0.0126908337553135	0.128350351497808
hsa-miR-140-3p_ACCACAGGGTAGAACCACGGAC	-0.811560476509314	6.11923715476963	0.0127085519315051	0.128350351497808
hsa-miR-335-5p_TCAAGAGCAATAACGAAAAAT	0.887390880283444	7.38486100445129	0.0127853899641652	0.128527526331981
hsa-miR-484_CAGGCTCAGTCCCCTCCCGATAA	0.799817053537773	0.655606138196051	0.0128481291094608	0.128527526331981
hsa-miR-335-5p_AAGAGCAATAACGAAAAATG	1.07510228209933	1.37267240355198	0.0128713550670305	0.128527526331981
hsa-let-7g-5p_TGAGGTAGTAGTTTGTACAG	-0.506233609450984	8.8651845413688	0.0128891367649349	0.128527526331981
hsa-miR-1229-3p_CCTCTCACCACTGCCCTCCCACA	0.645680758746799	0.388365974625447	0.0128906666242718	0.128527526331981
hsa-miR-664a-5p_CTGGCTAGGGAAAATGATTGGA	1.07462797534557	1.64941005536881	0.0129312404372036	0.128527526331981
hsa-miR-885-3p_AGGCAGCGGGGTGTAGTGGA	0.608730944352337	0.370972123998211	0.012972326822677	0.128527526331981
hsa-miR-7-5p_TGGAAGACTAGTGATTTTGT	-1.28609814200029	3.73855691326523	0.0129758315049947	0.128527526331981
hsa-miR-4508_GCGGGGCTGGGCGCGCG	-1.22939881316361	2.66723885819374	0.0130249714526801	0.128527526331981
hsa-miR-30a-5p_GTAAACATCCTCGACTGGAAGCT	-0.92702151653352	5.24872741284314	0.0130276610453814	0.128527526331981
hsa-miR-345-5p_GCTGACTCCTAGTCCAGGGCT	-0.917155554505115	5.56945807596476	0.0131596996631185	0.129460251618044
hsa-miR-423-5p_GGCAGAGAGCGAGACTTT	-1.36020315239318	3.90651953468804	0.0131909453326252	0.129460251618044
hsa-miR-664a-5p_ACTGGCTAGGGAAAATGATTGGA	0.948071361937973	1.06694802395293	0.0132346721526147	0.129460251618044
hsa-miR-532-5p_ATGCCTTGAGTGTAGGACCG	0.607100547858209	0.44866710199182	0.0132437047643048	0.129460251618044
hsa-miR-548e-3p_AAAAACTGAGACTACTTTTG	0.616968302868522	0.415814550944508	0.0132798745063661	0.129516762348129
hsa-miR-93-5p_AAAGTGCTGTTCGTGCAGGTAG	-0.822502457409581	6.43454729421653	0.0134567916372231	0.130942570680011
hsa-miR-3613-5p_TGTTGTACTTTTTTTTTTGTT	-0.669042477671223	6.6161447669937	0.0135132393664876	0.13099498909869
hsa-miR-106b-3p_ACCGCACTGTGGGTACTTGCTG	0.678565885377243	0.478696573489453	0.0135316609935693	0.13099498909869
hsa-miR-369-5p_AGATCGACCGTGTTATATTCGC	0.514610868560651	0.35522720010161	0.0135784636436922	0.13099498909869
hsa-miR-340-3p_CCGTCTCAGTTACTTTATAGC	0.726414355393598	0.531421432106038	0.0135921846975229	0.13099498909869
hsa-miR-30e-5p_GTAAACATCCTTGACTGGAAGC	-0.878869178822639	5.26329691608214	0.0136158564454997	0.13099498909869
hsa-miR-25-3p_CATTGCACTTGTCTCGGTC	-0.793939732021142	6.0549066200053	0.0137446984924346	0.131692900326719
hsa-miR-122-5p_TGGAGTGTGACAATGGTGTTTGTG	0.871357295565256	0.756089507546737	0.0137501972419967	0.131692900326719
hsa-miR-10b-5p_TACCCTGTAGAACCGA	0.570656664500985	0.445951542616255	0.013922994204554	0.13227843288438
hsa-miR-423-5p_CTGAGGGGCAGAGAGCGAGACTT	0.812492541853443	0.750117085317914	0.0140213831604951	0.13227843288438
hsa-miR-382-5p_AGTTGTTCGTGGTGGATTCGCT	0.658950112814941	0.600282144866207	0.0140236046984317	0.13227843288438
hsa-miR-320a_AAAGCTGGGTTGAGAGG	1.52622167504413	4.49202118600686	0.0140285902542796	0.13227843288438
hsa-miR-320b_AAAGCTGGGTTGAGAGG	1.52622167504413	4.49202118600686	0.0140285902542796	0.13227843288438
hsa-miR-320c_AAAGCTGGGTTGAGAGG	1.52622167504413	4.49202118600686	0.0140285902542796	0.13227843288438
hsa-miR-320d_AAAGCTGGGTTGAGAGG	1.52622167504413	4.49202118600686	0.0140285902542796	0.13227843288438
hsa-miR-193a-5p_TGGGTCTTTGCGGGCGAGA	1.19696843023427	4.84848157097577	0.0141295490644261	0.132392597700221
hsa-miR-552-5p_TGTTTAACCTTTTGCCTGTTG	0.644643746876755	0.429528284333303	0.0141359685983	0.132392597700221
hsa-miR-7-5p_GGAAGACTAGTGATTTTGTTGTT	0.812686840639439	0.830822598855686	0.0141634770230475	0.132392597700221
hsa-miR-6805-5p_TAGGGGGCGGCTTGTGGAGTGT	0.600004733748894	0.331209958947999	0.0141649517952372	0.132392597700221
hsa-miR-4418_GTGGTTGTGGGAGTC	0.605310347804908	0.357449519013641	0.0142132943272379	0.132449381148982
hsa-miR-320b_AAGCTGGGTTGAGAG	1.08312460019396	1.13907050209739	0.0142331807992102	0.132449381148982
hsa-miR-30e-5p_TGTAAACATCCTTGACTGGAA	-0.479164893327366	7.5045905652904	0.0143026912603823	0.13280625305392
hsa-miR-671-5p_AGGAAGCCCTGGAGGGGCTGGAG	0.477762767000357	0.31735367936735	0.0143475379006863	0.132864110623968
hsa-miR-342-5p_AGGGGTGCTATCTGTGATTGA	-1.12382573461618	2.35835891042196	0.0143712705297159	0.132864110623968
hsa-miR-130a-3p_AGTGCAATGTTAAAAGGGCA	0.588319694723044	0.530894434284041	0.0144197779746759	0.133024012398417
hsa-miR-338-3p_TCCAGCATCAGTGATTTTGT	0.59749120741596	0.431625913743007	0.014568499191683	0.134105709621929
hsa-miR-486-5p_TCCTGTACTGAGCTGCCCCG	-0.329750384143512	13.2534723930321	0.0146974947402964	0.135001557291257
hsa-miR-146b-5p_GAACTGAATTCCATAGGCTGT	0.743302683219637	0.693101807040445	0.0147726044664462	0.135399656421492
hsa-miR-16-2-3p_ACCAATATTACTGTGCTGCT	-0.94127105878171	6.03336299790903	0.0148303664647735	0.135637385993272
hsa-miR-191-5p_CAACGGAATCCCAAA	0.597862101324991	0.393194528876399	0.0151541066511229	0.137466904155671
hsa-miR-451a_ACCGTTACCATTACTGAGTTT	-1.15903540445564	2.83188023301164	0.0151969391654584	0.137466904155671
hsa-miR-429_TAATACTGTCTGGTAAAACCGT	1.2592017270943	2.20700834412515	0.0152370841927747	0.137466904155671
hsa-miR-335-5p_TCAAGAGCAATAACGAAAAATGTT	0.615492003767331	0.508493959530552	0.0152379289068098	0.137466904155671
hsa-miR-23a-3p_AATCACATTGCCAGGGATT	0.554939412851838	0.441332842418871	0.0152538442151715	0.137466904155671
hsa-miR-23b-3p_AATCACATTGCCAGGGATT	0.554939412851838	0.441332842418871	0.0152538442151715	0.137466904155671
hsa-miR-106b-3p_CGCACTGTGGGTACTTG	0.639242331056117	0.450874577599781	0.0152561815264271	0.137466904155671
hsa-miR-6511a-3p_TCACCATCCCTTCTGCCTGCA	0.625609182502107	0.451321809648049	0.0153838515102395	0.137877628092486
hsa-miR-329-3p_CACACCTGGTTAACCTCTTT	0.621126789396107	0.364295674803471	0.0153871071698163	0.137877628092486
hsa-miR-125a-5p_CCTGAGACCCTTTAACCT	0.619822125264338	0.411011361591393	0.015415922719102	0.137877628092486
hsa-miR-375_TTTTGTTCGTTCGGCTCGCGT	0.958693461298241	1.07420343628473	0.0154690543625107	0.137877628092486
hsa-miR-375_TTTGTTCGTTCGGCTCGCGTGAG	0.758229008632561	0.534128317782156	0.0154811171012678	0.137877628092486
hsa-miR-200c-3p_CTAATACTGCCGGGT	0.573113473533753	0.342303409714146	0.015527909076825	0.137877628092486
hsa-miR-16-2-3p_ACCAATATTACTGTGCTGCTT	-0.552871302832917	7.98405498372768	0.0155319291992831	0.137877628092486
hsa-miR-543_AAACATTCGCGGTGCACTTCTTT	-1.20575014020482	3.56392479603655	0.0155729428497977	0.137877628092486
hsa-miR-361-3p_TCCCCCAGGTGTGATTCTG	0.536466825928204	0.313590797810946	0.0155929180526932	0.137877628092486
hsa-let-7f-5p_TGAGGTAGTAGATTGTATAG	-0.533248346455588	10.0844527052036	0.0156749815804718	0.138158914143622
hsa-miR-7704_CGGGGTCGGCGGCGACGT	0.634199713318663	0.31331285838693	0.0156895622819129	0.138158914143622
hsa-miR-96-5p_TTTGGCACTAGCACATTTTTGCT	0.608276950807508	0.489670869076511	0.0157923847798111	0.138777616353721
hsa-miR-3195_CGCGCCGGGCCCGGG	0.792598482381661	0.571182175649447	0.0158788491807389	0.138783889864412
hsa-miR-320a_GCTGGGTTGAGAGGG	0.586270222004366	0.337437082772191	0.0159353860950467	0.138783889864412
hsa-miR-320b_GCTGGGTTGAGAGGG	0.586270222004366	0.337437082772191	0.0159353860950467	0.138783889864412
hsa-miR-320c_GCTGGGTTGAGAGGG	0.586270222004366	0.337437082772191	0.0159353860950467	0.138783889864412
hsa-miR-103a-3p_AGCAGCATTGTACAGGGCTATGAAA	0.576819741695679	0.370614116436264	0.0159738383360207	0.138783889864412
hsa-miR-21-5p_CTTATCAGACTGATGTT	0.560388004752527	0.375777307656995	0.0159884772227655	0.138783889864412
hsa-miR-23a-3p_CACATTGCCAGGGATTTCCAAC	0.576579947519362	0.366019959555727	0.0160578711997112	0.139102941164978
hsa-miR-550a-5p_GTGCCTGAGGGAGTAAGAGC	0.746016169324364	0.691725186929904	0.016112989868906	0.139297287669934
hsa-miR-193a-5p_CTTTGCGGGCGAGATGA	0.575601890884953	0.347483007407859	0.0162459755065789	0.139733225482939
hsa-miR-501-3p_ATGCACCCGGGCAAGGATTC	0.572901348376661	0.331475786017489	0.0162614391596943	0.139733225482939
hsa-miR-423-5p_AGGGGCAGAGAGCGAGACTT	-1.09586224502665	4.79527983906643	0.0162617737774608	0.139733225482939
hsa-miR-450a-2-3p_ATTGGGGACATTTTGCATTCAT	0.67744880183533	0.541716488308871	0.0163469165691899	0.139864851239972
hsa-miR-16-5p_CACGTAAATATTGGC	0.554987698307073	0.367880884192807	0.0163679235002203	0.139864851239972
hsa-miR-142-5p_AAAGTAGAAAGCACTAC	0.592116521615191	0.545269703485212	0.0163995764424953	0.139864851239972
hsa-miR-222-3p_GCTACATCTGGCTACTGGGTC	0.810689655945765	0.882652726275021	0.0164411271493794	0.139864851239972
hsa-miR-451a_CGTTACCATTACTGAGT	-0.916782266762381	6.3167461626549	0.0164411756150225	0.139864851239972
hsa-miR-99b-5p_CACCCGTAGAACCGACCT	1.01137254483133	1.48282411817423	0.0165327332006267	0.140343086976486
hsa-miR-16-5p_CTAGCAGCACGTAAATATTGGCG	-1.0201316402121	4.13654000230841	0.0165739839732167	0.140343086976486
hsa-miR-4497_CTCCGGGACGGCTGGG	0.79939557694147	0.812212638050286	0.0166264499816843	0.140343086976486
hsa-miR-320a_CTGGGTTGAGAGGGCGA	0.764718314714356	0.556488521729144	0.0166590596887523	0.140343086976486
hsa-miR-6741-5p_GTGGGTGCTGGTGGGAGCCGTG	0.591114901837767	0.382786830238195	0.0166620370741675	0.140343086976486
hsa-miR-100-5p_AACCCGTAGATCCGAACTTGT	-0.515230014228478	7.35354050205989	0.0167039966904144	0.140419001764391
hsa-miR-451a_AACCGTTACCATTACTGAG	-0.492137189452155	9.22788731066388	0.016952096101452	0.14196438245298
hsa-miR-1306-5p_CACCTCCCCTGCAAACGTCCA	0.772293617339546	0.562273529854328	0.0169544511188566	0.14196438245298
hsa-miR-320a_AAGCTGGGTTGAGAGGGCGAAA	0.848061504693639	1.00382433516201	0.0170751412583117	0.142528052150472
hsa-miR-4732-3p_TGACCTGTCCTGTTCTGCCCCCA	0.465862738627976	0.289816382502456	0.017088651958914	0.142528052150472
hsa-miR-128-3p_TCACAGTGAACCGGT	0.563049109192693	0.370555119523864	0.0172414056839409	0.143445813197425
hsa-miR-451a_GAAACCGTTACCATTACTGAGTT	0.816718102225681	1.1979905539446	0.0172921139316237	0.143445813197425
hsa-miR-143-3p_GATGAAGCACTGTAGCTCA	0.522903671456609	0.371783200514999	0.0172996593109987	0.143445813197425
hsa-miR-374b-3p_CTTAGCAGGTTGTATTATCATT	0.604150797845155	0.471614427767221	0.017350430525758	0.143587446409283
hsa-miR-361-3p_TCCCCCAGGTGTGATTC	0.500108125173693	0.30503165764103	0.0175199421750095	0.144709289825369
hsa-miR-122-5p_TGGAGTGTGACAATG	0.628121866596947	0.32052676881112	0.0175897516895903	0.144728871605597
hsa-miR-369-3p_GAATAATACATGGTTGATCTTT	0.621583428120732	0.533593944601692	0.0175902288812059	0.144728871605597
hsa-miR-10b-5p_CCCTGTAGAACCGAATTT	0.466897848023236	0.29971311703837	0.0176685050748027	0.144733111879129
hsa-miR-451a_AAACCGTTACCATTACTGAGTTTAGTAATG	0.497405319260701	0.320519486040863	0.0176834907565465	0.144733111879129
hsa-miR-142-5p_ACCCATAAAGTAGAAAGCACTA	0.548279928180325	0.426839043061027	0.0177183089458634	0.144733111879129
hsa-miR-7641_CGGAAGCTAAGCAGGGTCGGGCCTGGT	0.589761698985077	0.429721968697697	0.0177481381547932	0.144733111879129
hsa-miR-874-3p_TGCCCTGGCCCGAGGGACCGA	0.632426037193549	0.528479040564587	0.0177723623146707	0.144733111879129
hsa-miR-27a-3p_CACAGTGGCTAAGTTCC	0.573167341944959	0.353170966649563	0.0178478341398842	0.144733111879129
hsa-miR-338-5p_AACAATATCCTGGTGCTGAGT	-0.997929976021818	5.51790558262297	0.0178506047877208	0.144733111879129
hsa-miR-4685-3p_CTCCCTTCCTGCCCTGGCT	0.650038751698655	0.596320295683329	0.0178946120687362	0.144733111879129
hsa-miR-150-5p_TGTCTCCCAACCCTTGTACCAG	0.765287289428682	0.742618542041419	0.0179189499447721	0.144733111879129
hsa-miR-183-3p_TGAATTACCGAAGGGCCAT	0.578296490746409	0.353657032479223	0.0179477672060397	0.144733111879129
hsa-miR-335-5p_CAAGAGCAATAACGAAAAA	0.651269764473859	0.469602369172505	0.0179642928634583	0.144733111879129
hsa-miR-3613-5p_TGTTGTACTTTTTTTTTTGT	-0.592895419419844	7.0424730442376	0.0180396526904553	0.144867843118325
hsa-let-7d-5p_GGTAGTAGGTTGCATAGT	0.601616618501019	0.423362667830788	0.0180569349635018	0.144867843118325
hsa-miR-183-5p_TATGGCACTGGTAGAA	0.620730833605158	0.405729986875589	0.0180829874563466	0.144867843118325
hsa-miR-345-5p_TGACTCCTAGTCCAGGGCT	0.599904361986743	0.433699025828727	0.0181187703548086	0.144882174957212
hsa-miR-454-3p_TAGTGCAATATTGCTTATAGGGTTTT	0.744231747648701	0.851048862693523	0.0184740300010561	0.147374376400138
hsa-miR-6087_GCGGGGGGGCGAGCC	1.14589759922028	1.48273447146393	0.0184995991023167	0.147374376400138
hsa-miR-191-5p_GCAACGGAATCCCAAAAGCAGCTG	0.618020909058391	0.442330121226307	0.0185353110264995	0.147383387303994
hsa-miR-29b-3p_CTAGCACCATTTGAAATCA	0.687654062519785	0.619733576277261	0.018626291692435	0.147831015257278
hsa-miR-148a-3p_CAGTGCACTACAGAACTTT	0.54932848471361	0.456540246095706	0.0186848871650444	0.148020425831634
hsa-miR-1185-1-3p_ATATACAGGGGGAGACTCTTAT	0.468761051977193	0.347772918278228	0.0187868075226806	0.14843713585394
hsa-miR-1-3p_TGGAATGTAAAGAAGTATGTATT	0.606393644150541	0.466537250116626	0.0188071453217098	0.14843713585394
hsa-miR-4492_GGGGCTGGGCGCGCGC	0.766956363878637	0.606878320532866	0.0188750535283035	0.148697741474361
hsa-miR-2115-5p_AGCTTCCATGACTCCTGATGG	0.496647198466702	0.427737984580804	0.0190242185508313	0.149479074337586
hsa-miR-582-3p_TAACTGGTTGAACAACTGAAC	0.539731180849304	0.340595227686677	0.0190443776080031	0.149479074337586
hsa-miR-144-3p_CTACAGTATAGATGATGTACT	1.01230403587698	1.84957042335902	0.0193029722615115	0.151050235449944
hsa-miR-32-3p_CAATTTAGTGTGTGTGATAT	0.612471818278863	0.407466727925908	0.019370554398036	0.151050235449944
hsa-miR-25-3p_GCATTGCACTTGTCTCGGTCTGA	0.992469495989218	1.65506042409371	0.0193975591794873	0.151050235449944
hsa-miR-221-3p_TACATTGTCTGCTGGGTT	0.499172325643	0.390943862546265	0.019424642247572	0.151050235449944
hsa-let-7e-3p_CTATACGGCCTCCTAGCTTTC	0.628764041508129	0.434357671947968	0.0194554234735105	0.151050235449944
hsa-miR-1323_TCAAAACTGAGGGGCATTTTCT	0.626231197951364	0.410637659507025	0.0194958508910004	0.151050235449944
hsa-miR-323a-3p_ACATTACACGGTCGACCTCT	0.555658482066176	0.412924752361332	0.0195321538210414	0.151050235449944
hsa-miR-103a-3p_AGCAGCATTGTACAGGGCTATG	-0.802839905563984	6.12746905997031	0.0195627461889518	0.151050235449944
hsa-miR-379-5p_TGGTAGACTATGGAACGTAGG	-1.23511058810618	4.33254501809411	0.0195635218133199	0.151050235449944
hsa-miR-548ay-3p_CAAAACCGCGATTACTCTTG	0.47254593290019	0.304011781358245	0.0196872866343452	0.151585514812283
hsa-miR-484_CTCAGTCCCCTCCCGAT	0.602877551480569	0.46932445328501	0.0197039829202264	0.151585514812283
hsa-miR-409-5p_AGGTTACCCGAGCAACTTTGCAT	0.720091694760286	0.771429805117023	0.0197773409014961	0.151792434965424
hsa-miR-223-3p_GTCAGTTTGTCAAATACCC	-1.13189265672429	3.24595176421237	0.0198021102395062	0.151792434965424
hsa-miR-451a_CCGTTACCATTACTGAGTTTA	0.597639210853891	0.366142665476315	0.0198557140819535	0.151930077948449
hsa-miR-1306-5p_CCACCTCCCCTGCAAACGTCC	0.931938195555259	5.39939101708643	0.019951588410846	0.152179229614792
hsa-miR-615-3p_TCCGAGCCTGGGTCTCCCTC	0.574262173028525	0.362496997135621	0.0199596877885191	0.152179229614792
hsa-miR-382-5p_GAAGTTGTTCGTGGTGGATTCG	-0.778161554979725	7.32875908922137	0.0201675650728486	0.153489575608001
hsa-miR-126-5p_CATTATTACTTTTGGTACGCGC	0.820206089821983	0.955040491594132	0.0202101101224546	0.153539196687881
hsa-miR-106b-3p_ACCGCACTGTGGGTACTTGC	0.707192165103552	0.743119610793155	0.0203119270937138	0.154038137497168
hsa-miR-4433b-5p_CCCACCCCCACTCCTGTTT	0.631234840282381	0.475959585563746	0.0204081350762412	0.154492844928845
hsa-miR-200c-3p_AATACTGCCGGGTAATGATG	0.619976361704802	0.482637331677681	0.0205352833515315	0.155179747596147
hsa-miR-140-3p_CCACAGGGTAGAACCACGG	0.827484565127289	1.0521893210431	0.0206129112057965	0.155490668246203
hsa-miR-342-3p_ACACAGAAATCGCACCCGT	0.661572209112267	0.487586711561836	0.0207039233512845	0.15590127442257
hsa-miR-654-3p_TATGTCTGCTGACCATCACCTTT	0.663451657921825	0.663665444758253	0.0207629670991776	0.155986079543308
hsa-miR-584-5p_TTATGGTTTGCCTGGGAC	0.551583851442302	0.450254411441129	0.0208073852685233	0.155986079543308
hsa-miR-6087_GTGAGGCGGGGGGGCGA	0.540577869595221	0.306664408849139	0.020824983402192	0.155986079543308
hsa-miR-425-5p_AATGACACGATCACTCCCGTTGAG	-0.508488918857555	7.15799016560348	0.0209327250336849	0.156023611341279
hsa-miR-486-3p_CAGCTCAGTACAGGAT	0.552972527396287	0.320146944160112	0.021020280958831	0.156023611341279
hsa-miR-186-5p_AAGAATTCTCCTTTTGGGCTTT	0.532197068624297	0.411435469772498	0.021058651157637	0.156023611341279
hsa-miR-361-3p_TCCCCCAGGTGTGATTCTGATTT	-0.779643597367756	5.5331860854802	0.0210632364575643	0.156023611341279
hsa-miR-21-5p_GTAGCTTATCAGACTGATGTTG	1.17533968024146	2.57564756768128	0.0210796734368629	0.156023611341279
hsa-miR-1260b_ATCCCACCACTGCCACCAT	1.07524951319452	2.53450694634378	0.0210892337787973	0.156023611341279
hsa-miR-184_TGGACGGAGAACTGATAAGG	0.788840259017694	0.552606360124539	0.0211064382330051	0.156023611341279
hsa-miR-652-3p_TGGCGCCACTAGGGTTGTG	0.631987611997188	0.569304503531294	0.0211228586916748	0.156023611341279
hsa-miR-186-5p_AAAGAATTCTCCTTTTGGGCTTT	0.799481755858074	1.25564332832922	0.0212830319653733	0.15693474435367
hsa-let-7i-5p_TAGTAGTTTGTGCTG	0.740664176209722	0.602954001187035	0.0214417634998986	0.157779150720823
hsa-miR-181b-5p_CAACATTCATTGCTGTCGGTGG	0.697711954596556	0.610644313417723	0.0214916820061024	0.157779150720823
hsa-miR-483-5p_AAGACGGGAGGAAAGAAGGGAG	1.01428412001566	7.08532058080861	0.0215086078293754	0.157779150720823
hsa-miR-10a-3p_ACAAATTCGTATCTAGGGGAAT	0.538862857262505	0.378490822901541	0.0216854902506369	0.158687467284224
hsa-miR-409-3p_AATGTTGCTCGGTGAACCCCT	-1.18333771796948	3.98107229251837	0.0217068966275698	0.158687467284224
hsa-miR-183-5p_ATGGCACTGGTAGAATTCACTG	-1.08150882513145	4.72405262390951	0.0221908132204738	0.16166254057678
hsa-miR-130b-3p_CAGTGCAATGATGAAAGGGCAT	0.994857248269835	1.52579847535005	0.0222627546928598	0.16166254057678
hsa-miR-130b-3p_CAGTGCAATGATGAAAGGGC	1.30568974230669	3.69943753062655	0.0222871732279691	0.16166254057678
hsa-miR-942-5p_CTTCTCTGTTTTGGCCATGT	0.521921516910712	0.394485887953111	0.0223011052940504	0.16166254057678
hsa-miR-6786-3p_ACGCCCCTTCTGATTCTGCCTCA	0.560698577564144	0.337088922483004	0.0223105520402057	0.16166254057678
hsa-miR-505-5p_GGGAGCCAGGAAGTATTGATGT	0.695381472466133	0.84463535128775	0.022430927651535	0.16166254057678
hsa-miR-151a-5p_CTCGAGGAGCTCACAGTCT	0.433969502680144	0.327470213848544	0.0224547039015114	0.16166254057678
hsa-miR-151b_CTCGAGGAGCTCACAGTCT	0.433969502680144	0.327470213848544	0.0224547039015114	0.16166254057678
hsa-miR-25-3p_TGCACTTGTCTCGGTCTGA	-1.05436158810459	4.85109123725072	0.0224552379215048	0.16166254057678
hsa-miR-451a_AAACCGTTACCATTACTGAGTTTAGTAA	0.577391711590358	0.544246617201207	0.0227000060205229	0.163149115783252
hsa-miR-885-5p_CCATTACACTACCCTGCCTCTT	0.646951822480233	0.470528063635668	0.0227814667327252	0.163458941439183
hsa-miR-204-5p_TTCCCTTTGTCATCCTATGCCTG	0.879738237521495	1.47592960364333	0.0228789239221367	0.16388230883386
hsa-miR-18a-3p_ACTGCCCTAAGTGCTCCTT	0.552223409910593	0.503914494858681	0.0229588289922581	0.164091129992774
hsa-miR-93-5p_AAGTGCTGTTCGTGCAGGTAG	-0.997236214914726	3.70351526612681	0.022985078509077	0.164091129992774
hsa-miR-6087_CGGTGAGGCGGGGGGG	0.518422707249449	0.335841823752454	0.0230779463352411	0.164478607492972
hsa-miR-556-5p_GATGAGCTCATTGTAATATGA	0.720589247444229	0.697220419593805	0.0233396961856315	0.16606641927072
hsa-miR-320a_AAAAGCTGGGTTGAG	1.20987018179492	1.63528831601069	0.0234978310776722	0.166912926755065
hsa-miR-150-5p_TCTCCCAACCCTTGTACCAGTGCT	0.482763662709336	0.3119396349576	0.0235819298773514	0.167231589246709
hsa-miR-424-3p_CAAAACGTGAGGCGCTGCTA	-0.97726586578173	3.51616174763873	0.0236430331012321	0.167245899646441
hsa-miR-486-3p_GGGCAGCTCAGTACAGGA	0.660366787281914	0.601867859814011	0.0236624301939943	0.167245899646441
hsa-miR-92a-3p_TATTGCACTTGTCCCGGCCTGTTGA	0.594481509369858	0.510125175903268	0.0239307596129404	0.168138183897341
hsa-miR-1247-5p_ACCCGTCCCGTTCGT	0.703383042142378	0.631960742694122	0.0239705936839196	0.168138183897341
hsa-miR-320a_AAAAGCTGGGTTGAGAGG	1.15933795521127	8.43347471372951	0.0240253763476022	0.168138183897341
hsa-miR-320b_AAAAGCTGGGTTGAGAGG	1.15933795521127	8.43347471372951	0.0240253763476022	0.168138183897341
hsa-miR-320c_AAAAGCTGGGTTGAGAGG	1.15933795521127	8.43347471372951	0.0240253763476022	0.168138183897341
hsa-miR-320d_AAAAGCTGGGTTGAGAGG	1.15933795521127	8.43347471372951	0.0240253763476022	0.168138183897341
hsa-miR-652-3p_TGGCGCCACTAGGGTTGT	0.594804359268937	0.581287573106047	0.0241971970208997	0.168608835130523
hsa-miR-6891-5p_GTAAGGAGGGGGATGAGGGGT	0.557360910624689	0.301056974440477	0.0242220608928069	0.168608835130523
hsa-miR-339-3p_TGAGCGCCTCGACGACAGAG	-0.925450550538025	5.17998351172151	0.0242318293969257	0.168608835130523
hsa-miR-1307-5p_TCGACCGGACCTCGACCGG	0.720289827175272	0.852332115970044	0.0242779147563894	0.168608835130523
hsa-let-7a-5p_TGAGGTAGTAGGTTGTATAG	-0.328606379202972	11.8403251307265	0.0243073966964121	0.168608835130523
hsa-miR-143-3p_AGATGAAGCACTGTAGCTCA	0.605057019265341	0.722973914269058	0.0244052315140672	0.168608835130523
hsa-miR-30c-5p_AACATCCTACACTCTCAGCT	0.629649580270859	0.468039842295096	0.024443185110839	0.168608835130523
hsa-miR-17-3p_ACTGCAGTGAAGGCACTTGT	0.593070165765807	0.469969384935804	0.0244874356476821	0.168608835130523
hsa-miR-665_ACCAGGAGGCTGAGGCC	0.660529528513715	0.417003349436939	0.0245170524463043	0.168608835130523
hsa-miR-425-5p_ATGACACGATCACTCCCGTTGA	-0.592256738594452	6.69404682989957	0.024524964229971	0.168608835130523
hsa-miR-3615_TCTCTCGGCTCCTCGCGG	0.971955296408803	1.47165439427635	0.0245277986346609	0.168608835130523
hsa-miR-629-5p_GGGTTTACGTTGGGAGAAC	0.575189223837565	0.42333507029744	0.0249648265685349	0.171313961627206
hsa-miR-222-3p_AGCTACATCTGGCTACTGGGTCTCTCT	0.44862363637154	0.300646741146214	0.0250017090877809	0.171313961627206
hsa-miR-140-3p_TACCACAGGGTAGAACCACGGA	-0.493204859046092	7.53922263397868	0.0251017571617077	0.17172341737271
hsa-miR-374b-5p_ATATAATACAACCTGCTAAGTGT	0.682185446120605	0.706731733623809	0.0251435251067934	0.171733500008259
hsa-miR-361-3p_CCCCCAGGTGTGATTCTGAT	0.475787074496706	0.314011877526308	0.0252683583217737	0.172309989067839
hsa-miR-181b-5p_CAACATTCATTGCTGTCGGTGGGT	0.496667340289085	0.337305482243724	0.025340794979963	0.17232946082157
hsa-miR-24-3p_GGCTCAGTTCAGCAGGAACAG	-0.394381984730757	8.34005412488137	0.0253520816365848	0.17232946082157
hsa-miR-1247-5p_ACCCGTCCCGTTCGTCCCCGG	1.21364753966446	1.85162594229561	0.0254563979136536	0.172706515426327
hsa-miR-192-5p_CTGACCTATGAATTGA	0.673154818003201	0.707646001138914	0.0254885964812669	0.172706515426327
hsa-miR-30e-5p_ACATCCTTGACTGGAAG	0.631316358164492	0.486164870089298	0.0256056366465043	0.173224164106986
hsa-miR-409-3p_GAATGTTGCTCGGTGAACCCCTTT	-1.15371586199925	4.2694285783119	0.0257206199214058	0.173726279088798
hsa-miR-151a-5p_TCGAGGAGCTCACAGTCTAGTATG	0.447575067886524	0.309619279612712	0.0257716442572152	0.173795487063689
hsa-miR-140-3p_TACCACAGGGTAGAACCACG	-0.83245020565845	5.08749367975465	0.0259043131642974	0.174161307761302
hsa-miR-126-3p_TCGTACCGTGAGTAATAATGCGC	0.708746191485761	0.722259163037964	0.0259076182826526	0.174161307761302
hsa-miR-143-3p_TGAGATGAAGCACTGT	0.548042535462289	0.333273360114331	0.0260420310457666	0.174789191050484
hsa-miR-651-5p_TTTAGGATAAGCTTGACTTT	0.595611140791436	0.494828762740729	0.0261075904286094	0.174953695608071
hsa-miR-3195_CGCGCCGGGCCCGGGT	0.665258781348467	0.531378685481211	0.026160396206983	0.175032352643895
hsa-miR-361-5p_ATCAGAATCTCCAGGGGTA	0.45793840687356	0.37317271250892	0.0262287625331198	0.17521471146733
hsa-miR-1247-5p_CCCGTCCCGTTCGTCCCCGG	0.607624150810684	0.420475606173659	0.0263186858210719	0.175358163122577
hsa-miR-183-5p_GGCACTGGTAGAATTCACTG	0.537996573235883	0.436016791483245	0.0263325256683363	0.175358163122577
hsa-miR-375_TCGTTCGGCTCGCGTGA	0.81802787977215	1.08969668973123	0.0264265353924925	0.175659670190298
hsa-miR-3131_TCGAGGACTGGTGGAAGGGC	0.599690642468817	0.40400929270559	0.0264602318775624	0.175659670190298
hsa-miR-340-3p_CCGTCTCAGTTACTTTATAGCC	0.770511968120078	1.10717305505948	0.0265743060999418	0.176123051683822
hsa-miR-451a_AAACCGTTACCATTACTGAGTTTAGTA	0.733292276071955	1.03465471649976	0.0266126807330787	0.176123051683822
hsa-miR-32-5p_TATTGCACATTACTAAGTTG	-1.15127901751298	3.43382948378608	0.0268069227970852	0.17713349606384
hsa-miR-93-5p_CAAAGTGCTGTTCGTGCAGGTAG	-0.291269261644029	10.9421196433946	0.0269025219874936	0.177484991381978
hsa-miR-151a-5p_TCGAGGAGCTCACAGT	0.515479754105892	0.44183336033813	0.0269434043698122	0.177484991381978
hsa-miR-199a-5p_AGTGTTCAGACTACCTGTTC	0.471905599732623	0.362739436670156	0.0270224352384765	0.177563601133207
hsa-miR-125a-5p_TCCCTGAGACCCTTTAACCT	-0.699956503483451	5.8570632802104	0.0270386619276047	0.177563601133207
hsa-miR-27b-3p_TCACAGTGGCTAAGTTCTGCA	0.726954582356725	0.81618029999616	0.0271547534988321	0.177990508859495
hsa-miR-30a-5p_GTAAACATCCTCGACTGG	0.630450580613829	0.612199822367083	0.0271871941031279	0.177990508859495
hsa-miR-142-5p_ACCCATAAAGTAGAAAGCACT	0.809649471168597	1.44145091283752	0.0272496783330101	0.178125964808725
hsa-miR-22-3p_AAAGCTGCCAGTTGAAGAACT	0.584544938170852	0.586992892302679	0.0273576229326183	0.178557716598498
hsa-miR-136-5p_GGACTCCATTTGTTTTGATGAT	0.529165144653871	0.377186260374781	0.0275446690207806	0.179366572944595
hsa-miR-30d-5p_TTGTAAACATCCCCGACTGGAA	0.614453341711189	0.760227349337791	0.0275657215576512	0.179366572944595
hsa-miR-7-5p_TGGAAGACTAGTGATTT	0.666839617573642	0.512308147653742	0.0276513129015666	0.179649231076946
hsa-miR-339-3p_AGCGCCTCGACGACAGAGC	0.534559583035333	0.363313341694036	0.0278290964921582	0.179796940080122
hsa-miR-214-3p_ACAGCAGGCACAGACAGGCAG	0.853395711546734	1.07468877117118	0.0278502519941871	0.179796940080122
hsa-miR-615-3p_TCCGAGCCTGGGTCTCCCT	0.665475487461296	0.472730626345197	0.0278645978413215	0.179796940080122
hsa-miR-196a-5p_TAGGTAGTTTCATGTTGTTGG	0.828133687863933	0.785201614846119	0.0278814164409155	0.179796940080122
hsa-miR-484_AGGCTCAGTCCCCTCCCGAT	-1.03130153754584	3.53748084923879	0.0278891886206925	0.179796940080122
hsa-miR-204-3p_GCTGGGAAGGCAAAGGGACGT	0.539737533366562	0.418016595924374	0.0279271643202818	0.179796940080122
hsa-miR-30e-5p_TGTAAACATCCTTGACT	0.569669031311661	0.422056702121857	0.0280319709300716	0.180199487336297
hsa-miR-574-3p_CACGCTCATGCACACACCCAC	0.704838202983352	5.82560995206644	0.0281888204833433	0.180934868825315
hsa-miR-125a-3p_ACAGGTGAGGTTCTTGGGAGCC	0.494359772630076	0.342118946724545	0.0283513743612481	0.181484191797937
hsa-miR-4532_CCGGGGAGCCCGGCGG	0.815596041875577	0.679213528275541	0.0283709043948961	0.181484191797937
hsa-miR-2276-3p_TCTGCAAGTGTCAGAGGCGAGG	0.565573516925702	0.410482427580925	0.0284021482705828	0.181484191797937
hsa-miR-145-3p_GATTCCTGGAAATACTGTTC	0.528214177258065	0.36385506458784	0.0285972401914918	0.182136409508277
hsa-miR-200b-5p_ATCTTACTGGGCAGCATTGG	0.622702346060019	0.47663583193898	0.0286143791700382	0.182136409508277
hsa-miR-885-5p_CATTACACTACCCTGCCTCT	1.11514084272405	2.68106979525121	0.0286748734738329	0.182136409508277
hsa-miR-584-5p_TATGGTTTGCCTGGGACTGA	0.903652397078906	1.43901112023171	0.028740474698459	0.182136409508277
hsa-miR-339-5p_CCTGTCCTCCAGGAGCTCACG	0.743284521318563	0.964973074007873	0.0287491405200105	0.182136409508277
hsa-miR-92b-3p_TATTGCACTCGTCCCG	0.562909651383992	0.46997892428423	0.0287606296572197	0.182136409508277
hsa-miR-148b-3p_GCATCACAGAACTTTGT	0.50927303266673	0.337460705402233	0.0289598547023568	0.182987653296784
hsa-miR-186-5p_CCAAAGAATTCTCCTTTTGGGCT	0.560616132811689	0.384549064870967	0.0289809164653517	0.182987653296784
hsa-miR-501-3p_AATGCACCCGGGCAAGGATTC	-0.983998768742333	3.36299408078211	0.0290871327567923	0.183063028400361
hsa-miR-7704_CGGGGTCGGCGGCGAC	0.92752868067344	1.16821730753676	0.0291056914312925	0.183063028400361
hsa-miR-320a_AAGCTGGGTTGAGAGGGC	1.20489735361624	2.10533179821327	0.029164663604844	0.183063028400361
hsa-miR-320b_AAGCTGGGTTGAGAGGGC	1.20489735361624	2.10533179821327	0.029164663604844	0.183063028400361
hsa-miR-100-5p_ACCCGTAGATCCGAACTTGTG	0.568333758539349	0.491583875582472	0.0292337289411146	0.183226695216221
hsa-let-7b-5p_TGAGGTAGTAGGTTGTGTGGTTTTC	0.541335055723895	0.454350486016112	0.0294654943808316	0.184408130765204
hsa-miR-6087_GTGAGGCGGGGGGGC	0.764815302551963	0.575589858072595	0.0295883094253135	0.184905241599246
hsa-miR-193b-5p_CGGGGTTTTGAGGGCGAGATG	1.1156013137977	1.87825493469795	0.0296589729473939	0.184941232119667
hsa-miR-616-5p_ACTCAAAACCCTTCAGTGACTT	0.661300704207674	0.825701704379686	0.029680854709022	0.184941232119667
hsa-miR-21-5p_TATCAGACTGATGTTGA	-1.02259059717956	4.30358125488491	0.0297742050855556	0.185014767508143
hsa-miR-369-3p_AATAATACATGGTTGATCTT	0.612405667159524	0.478491592705295	0.0297794768912684	0.185014767508143
hsa-miR-584-5p_TTATGGTTTGCCTGGGACT	-0.989484663280387	3.80342557074359	0.0299291613848558	0.18567406961027
hsa-miR-671-5p_AGGAAGCCCTGGAGGG	0.623651932743507	0.449520164972045	0.0300229437685524	0.185985154566236
hsa-miR-675-3p_CTGTATGCCCTCACCGCT	0.535047409361977	0.384336350508488	0.0301045647616162	0.186220108873742
hsa-miR-15b-5p_TAGCAGCACATCATGGTTTACAT	0.62543374093084	0.618024593697055	0.0301570778560755	0.186224141499836
hsa-miR-424-3p_AAACGTGAGGCGCTGCTAT	0.529403211632143	0.397499716320547	0.0301926048278712	0.186224141499836
hsa-miR-342-5p_GGGGTGCTATCTGTGATTGAGGGAC	0.471636033357363	0.327427998518232	0.0302519359827303	0.186320449650862
hsa-miR-193b-3p_AACTGGCCCTCAAAGTCCCG	0.652569153287696	0.583871426177595	0.030316168448209	0.186446623270226
hsa-miR-29a-3p_AGCACCATCTGAAATCGGTTAT	0.509213459170614	0.461992658596621	0.0303605912671482	0.186450778070008
hsa-miR-3605-3p_CCTCCGTGTTACCTGTCCTCTAG	0.750272319510814	0.77420326129914	0.0304594081995334	0.186458157632352
hsa-miR-30e-5p_GTAAACATCCTTGACTGGA	0.543231749127075	0.512346980837789	0.0305564656193484	0.186458157632352
hsa-miR-320a_AAAGCTGGGTTGAGAGGG	1.18336594140194	5.16378486747168	0.0305998565794646	0.186458157632352
hsa-miR-320b_AAAGCTGGGTTGAGAGGG	1.18336594140194	5.16378486747168	0.0305998565794646	0.186458157632352
hsa-miR-320c_AAAGCTGGGTTGAGAGGG	1.18336594140194	5.16378486747168	0.0305998565794646	0.186458157632352
hsa-miR-409-3p_GAATGTTGCTCGGTGAACCCCT	-0.753981762867397	7.94091045404895	0.0306242868002454	0.186458157632352
hsa-miR-483-3p_TCACTCCTCTCCTCCCGTCT	1.19865153357809	3.87231569094191	0.0306868627175698	0.186572623255752
hsa-miR-26b-5p_TCAAGTAATTCAGGATAGGTTG	0.503311662491705	0.379087218351301	0.0308192297627887	0.187110480411689
hsa-miR-7706_TGAAGCGCCTGTGCTCTGCCGA	0.561935957433908	0.470070288557525	0.0309999138111109	0.187939733517716
hsa-miR-320d_AAAGCTGGGTTGAGAGGA	0.596441515784738	0.503425854838952	0.0311350647358691	0.188328411407478
hsa-miR-320e_AAAGCTGGGTTGAGA	0.998237207057231	1.48981735398695	0.0311764581424399	0.188328411407478
hsa-miR-3648_GGGGGAGCCGCGGGGATC	0.926050448466742	0.94376048580307	0.0312266795633913	0.188328411407478
hsa-miR-194-3p_CCAGTGGGGCTGCTGTTATCT	0.56803719463879	0.577601381905189	0.0312855877397002	0.188328411407478
hsa-miR-4732-3p_CTGACCTGTCCTGTTCTG	0.54329717746247	0.532419482292245	0.0312894212479155	0.188328411407478
hsa-miR-23a-3p_CACATTGCCAGGGATTT	0.507086429644514	0.326031894921423	0.0313291514988038	0.188328411407478
hsa-miR-1260b_ATCCCACCACTGCCACCA	0.986676848988969	1.51737844100073	0.0314289813610635	0.188599082073187
hsa-miR-6749-3p_TCCTCCCCTGCCTGGCCCA	0.538264369706899	0.334866667888478	0.0314626812186852	0.188599082073187
hsa-miR-16-5p_GCACGTAAATATTGG	0.590935120597461	0.483221589785597	0.0315481953659924	0.18884607956441
hsa-miR-641_AAAGACATAGGATAGAGTCACCTCT	0.529584501834992	0.387526644770849	0.0316551923996806	0.189011773027252
hsa-miR-22-3p_GCTGCCAGTTGAAGAA	0.686158821576194	0.563328381918411	0.0316645720181741	0.189011773027252
hsa-miR-320d_AAAAGCTGGGTTGAGAGGAG	0.562985928547885	0.385370628934139	0.0317132902681449	0.189037822549418
hsa-miR-369-3p_AATAATACATGGTTGATCTTTT	0.655190938646582	0.666498042962448	0.0319081109699753	0.189588177358367
hsa-miR-22-5p_AGTTCTTCAGTGGCAAGCTTTAT	0.467815444645009	0.32019310815757	0.0319338401957204	0.189588177358367
hsa-miR-654-3p_ATGTCTGCTGACCATCACC	0.449126806958455	0.35011990028551	0.031939068827618	0.189588177358367
hsa-miR-145-3p_GGATTCCTGGAAATACTGTTCTT	0.486993748546896	0.34203063558855	0.0320017516579703	0.189696057811223
hsa-miR-30a-5p_TAAACATCCTCGACTGGA	0.456891457906991	0.299937264795126	0.0320977930342627	0.190001102655594
hsa-miR-1-3p_TGGAATGTAAAGAAGTATGTAT	-0.956118323025275	5.74476146826175	0.032142670477244	0.190002859325955
hsa-let-7b-5p_GAGGTAGTAGGTTGTGTG	0.892598436286566	1.34587729604921	0.0322161483605029	0.190173440875988
hsa-miR-30d-5p_GTAAACATCCCCGACTGGA	-0.841856972355051	4.84515233317099	0.0322999292248406	0.190243909029089
hsa-miR-145-5p_GTCCAGTTTTCCCAGGAAT	0.611059772815547	0.534942151931908	0.0323173604263398	0.190243909029089
hsa-miR-127-3p_TCGGATCCGTCTGAGCTTGG	0.504065620510174	0.355324979705698	0.032412137757436	0.190538663616817
hsa-miR-296-3p_GAGGGTTGGGTGGAGGC	0.590484605747679	0.331458758091196	0.0324875701337666	0.190618933284736
hsa-miR-511-5p_GTGTCTTTTGCTCTGCAGTCAG	0.487190359680668	0.384899187193159	0.0325152427259509	0.190618933284736
hsa-miR-223-5p_TGTATTTGACAAGCTGAGTTG	0.571576580024107	0.548241778728826	0.0327438863449898	0.191408739376986
hsa-miR-486-3p_CGGGGCAGCTCAGTACAGGA	-0.615634911651853	6.73802346533972	0.0327806595146074	0.191408739376986
hsa-miR-7-5p_TGGAAGACTAGTGATTTTGTTGTTT	0.515585504168818	0.456261262101242	0.0328129355509648	0.191408739376986
hsa-miR-10b-5p_TGTAGAACCGAATTTGT	0.865039232485353	1.42587922692534	0.0328296078096144	0.191408739376986
hsa-miR-3605-3p_TCCGTGTTACCTGTCCTCTAG	0.511784143103285	0.382067315227037	0.0330367995646554	0.192353606208417
hsa-miR-93-5p_CCAAAGTGCTGTTCGTGCAGGTAG	0.525924991634062	0.575875993486506	0.0331421929438823	0.192703992260336
hsa-miR-10a-5p_TACCCTGTAGATCCGA	0.519496977181698	0.341616738487289	0.0333971766595532	0.19372233454806
hsa-miR-16-2-3p_ACCAATATTACTGTGCTG	0.401253280469263	0.298364798111085	0.033408239299114	0.19372233454806
hsa-miR-93-5p_CAAAGTGCTGTTCGTGCAGGT	-0.452591537997984	7.81492105621866	0.0335768148104376	0.194382223377425
hsa-miR-29a-3p_CTAGCACCATCTGAAATCGGTTAT	0.550792944180768	0.511659617228286	0.0336132563653596	0.194382223377425
hsa-miR-3944-5p_TGTGCAGCAGGCCAACCGAGA	0.533145706941498	0.421240565664441	0.0338847404111468	0.195536126011489
hsa-miR-374a-3p_CTTATCAGATTGTATTGTAATT	0.798175375493334	1.17738169308451	0.033904551178435	0.195536126011489
hsa-miR-92a-3p_ATTGCACTTGTCCCGGCCT	-0.747058365108777	6.06352790633179	0.0340088462382962	0.195872571172457
hsa-let-7a-5p_TTGAGGTAGTAGGTTGTATAGTT	0.870584271352322	1.3237797831871	0.0340998644560552	0.196131744010401
hsa-miR-30d-5p_GTAAACATCCCCGACTGGAAG	-0.455435215859929	7.82151254112014	0.0342560201737237	0.196644439723252
hsa-miR-4492_GGGGCTGGGCGCGCGCC	1.08665944889104	1.4697378266644	0.0342933507713686	0.196644439723252
hsa-miR-29b-3p_AGCACCATTTGAAAT	0.808468535470285	0.786113966998113	0.0343274197921398	0.196644439723252
hsa-let-7d-5p_AGAGGTAGTAGGTTGCATAGTTAG	0.49701993958881	0.345572022418516	0.0343844342894601	0.196706656297556
hsa-miR-28-3p_CACTAGATTGTGAGCTCCT	0.590170949755943	0.387120225618838	0.0344690300459156	0.196926281575995
hsa-miR-6511a-3p_CCTCACCATCCCTTCTGCCT	0.583860571531282	0.552732931324512	0.0346309433384959	0.197586453157523
hsa-miR-1224-5p_GTGAGGACTCGGGAGGTGGAG	0.680677724241168	0.673626651525918	0.0347521562229266	0.197749036051201
hsa-miR-29c-3p_TAGCACCATTTGAAATCGGTTAT	0.60424132220246	0.694626860644765	0.0347522355707062	0.197749036051201
hsa-miR-29b-3p_CTAGCACCATTTGAAATCAGTGT	0.472404356773241	0.44653774326427	0.0348576357423028	0.19789889088732
hsa-miR-10a-5p_TGTAGATCCGAATTTG	0.653955108292557	0.711531902706748	0.0348714376012148	0.19789889088732
hsa-miR-296-3p_GAGGGTTGGGTGGAGGCT	0.654632030482243	0.395136230446797	0.0349756289360415	0.198226237400809
hsa-miR-1180-3p_TTCCGGCTCGCGTGGGTGTGT	0.767764834461565	0.869883275798171	0.0351787951281436	0.199101459432305
hsa-miR-223-3p_TCAGTTTGTCAAATACCCCAA	-0.688110464155184	7.66280849622766	0.0352683748670099	0.199101459432305
hsa-miR-22-3p_AAGCTGCCAGTTGAAGAACTG	-0.292250428990528	9.07116408804193	0.0352702022222878	0.199101459432305
hsa-miR-7641_CGGAAGCTAAGCAGGGTCGGGCCTGGTT	0.464585704522501	0.376169567134308	0.0355176560421415	0.200033522148451
hsa-miR-142-3p_TAGTGTTTCCTACTTTATGGA	0.53295880996331	0.453678741925016	0.0355551220497482	0.200033522148451
hsa-miR-423-5p_GGGGCAGAGAGCGAGACTTTT	-1.08435893800348	2.74425484851633	0.0356206402786096	0.200033522148451
hsa-miR-502-3p_AATGCACCTGGGCAAGGATTCAG	0.54232128907846	0.46539563598646	0.0356230509879573	0.200033522148451
hsa-miR-4532_CGGGGAGCCCGGCGG	1.12928773317859	2.09239531103172	0.0357233230110387	0.200332635096115
hsa-let-7e-5p_TGAGGTAGGAGGTTGTATAGTT	0.505342314613008	7.42994180068341	0.0359567452213734	0.201139776591674
hsa-miR-10a-5p_CCTGTAGATCCGAATT	0.468962971322494	0.326047228692207	0.0359616400194406	0.201139776591674
hsa-miR-499a-5p_TTAAGACTTGCAGTGATGTT	0.5195767228058	0.406423142406646	0.0360149205728887	0.201173776515926
hsa-miR-10a-5p_CCTGTAGATCCGAATTTG	0.862618367609978	1.0450948179501	0.036125787487959	0.201333245892678
hsa-miR-10b-3p_AGATTCGATTCTAGGGGAA	0.510974226208254	0.337124880047775	0.0361379477024634	0.201333245892678
hsa-miR-330-3p_CAAAGCACACGGCCTGCAGAG	0.479684516175633	0.377592851876853	0.0365045546303162	0.202629050534011
hsa-miR-23a-3p_AATCACATTGCCAGGGAT	0.498497901186277	0.359224780950659	0.0365352175366257	0.202629050534011
hsa-miR-23b-3p_AATCACATTGCCAGGGAT	0.498497901186277	0.359224780950659	0.0365352175366257	0.202629050534011
hsa-miR-6087_AGGCGGGGGGGCGAGC	0.944941179681607	6.4262235850976	0.0365607085548228	0.202629050534011
hsa-miR-4732-3p_GCCCTGACCTGTCCTGTTC	-1.02337365835627	2.61091042922793	0.0370684479945551	0.204918178969196
hsa-miR-181a-5p_ACATTCAACGCTGTCGGTGAGTT	0.748751269638843	0.964262730556478	0.0370808962015021	0.204918178969196
hsa-miR-22-3p_AAGCTGCCAGTTGAAGAACT	-0.275588100992241	9.73304522268086	0.0371179807987376	0.204918178969196
hsa-miR-423-5p_GAGGGGCAGAGAGCGAGACT	-0.467077444771143	8.22698454312007	0.0371695154146599	0.204937224705408
hsa-miR-625-3p_GGACTATAGAACTTTCCCCCTCA	0.40294329328734	0.292663989787672	0.0372742774559705	0.205249315913884
hsa-miR-423-5p_GAGGGGCAGAGAGCGAG	0.699525975027385	0.720135530527416	0.0373653424986197	0.205485277069829
hsa-let-7i-5p_GAGGTAGTAGTTTGTGCTGTT	-0.639108882696955	6.90612342333105	0.0374325073851133	0.20558936401463
hsa-miR-452-5p_AACTGTTTGCAGAGGAAAC	0.567336009746851	0.512987467755089	0.0375405832421269	0.20577980442071
hsa-miR-504-5p_AGACCCTGGTCTGCACTCTAT	0.516341278312949	0.449267076769662	0.0376097704077185	0.20577980442071
hsa-miR-92a-3p_CACTTGTCCCGGCCTG	-1.01570546035419	4.99251022679277	0.0376120290107304	0.20577980442071
hsa-miR-25-3p_CACTTGTCTCGGTCTG	0.673329478982514	0.852130402711308	0.0377091127431121	0.205853712777487
hsa-miR-17-5p_CAAAGTGCTTACAGTGCAGGTAG	-0.875405366365864	4.72938028871429	0.0378056560319464	0.205853712777487
hsa-miR-25-3p_CATTGCACTTGTCTCGGTCTGA	-0.29262412929176	13.1943042173296	0.0378175975680366	0.205853712777487
hsa-miR-22-3p_AGCTGCCAGTTGAAGAACTG	-0.940101492653275	3.69646725856998	0.0378204817188099	0.205853712777487
hsa-miR-423-3p_CTCGGTCTGAGGCCCC	0.569178772107659	0.484533316347701	0.0378841078900586	0.205853712777487
hsa-miR-151b_TCGAGGAGCTCACAGTCTAGA	0.442794579470948	0.389332082574945	0.0379581338224152	0.205853712777487
hsa-miR-22-3p_AAGCTGCCAGTTGAAG	0.788650977799654	0.751088000587445	0.0379636363780161	0.205853712777487
hsa-miR-378a-5p_TCCTGACTCCAGGTCCTGTGT	0.422310304967126	0.394588168841231	0.038280517604787	0.206680302463497
hsa-miR-320d_AAAAGCTGGGTTGAGAGGA	1.04526452746643	1.94550119452578	0.0383813233731856	0.206680302463497
hsa-miR-451a_GAAACCGTTACCATTACTGAGT	-0.879509022442432	4.4909170591115	0.0383894034297306	0.206680302463497
hsa-miR-29b-3p_TAGCACCATTTGAAATCAGTGT	0.548059114923063	0.482141902139422	0.0384165035267382	0.206680302463497
hsa-miR-3648_GGGGAGCCGCGGGGAT	0.72778811178787	0.680526295079183	0.0384541564860375	0.206680302463497
hsa-miR-320b_AAGCTGGGTTGAGAGG	1.16315017563184	2.12641308074042	0.0385040263153488	0.206680302463497
hsa-miR-320c_AAGCTGGGTTGAGAGG	1.16315017563184	2.12641308074042	0.0385040263153488	0.206680302463497
hsa-miR-320d_AAGCTGGGTTGAGAGG	1.16315017563184	2.12641308074042	0.0385040263153488	0.206680302463497
hsa-miR-382-5p_GAAGTTGTTCGTGGTGGATT	0.731174041947704	0.904085397461745	0.0386008009995181	0.20693913693075
hsa-miR-423-5p_AGGGGCAGAGAGCGAGACT	-0.756021444814352	5.81435929273695	0.0386806826710324	0.207106871286357
hsa-miR-26a-5p_TCAAGTAATCCAGGATAGGCTG	0.422911245515257	0.327783627825993	0.0388713901384488	0.207866831581015
hsa-miR-29c-5p_ACCGATTTCTCCTGGTGTTCAGA	0.487203756341121	0.520725547880966	0.0389567256377425	0.208062111112856
hsa-miR-423-5p_GAGGGGCAGAGAGCGAGACTT	-0.504262620492805	7.17941747350614	0.0390627462319277	0.208154867591156
hsa-miR-126-5p_TTATTACTTTTGGTACGCGCT	0.492925533275257	0.464408951242562	0.0391197767033202	0.208154867591156
hsa-miR-92a-3p_CACTTGTCCCGGCCT	0.739295750031946	0.886157130582893	0.0391206121399614	0.208154867591156
hsa-let-7d-3p_TATACGACCTGCTGCCTT	0.689896084169526	0.860933806588502	0.0392012854424661	0.208259296724244
hsa-let-7d-5p_AGAGGTAGTAGGTTGCATAGT	-0.439054463075772	8.10544489111528	0.0393058838159544	0.208259296724244
hsa-miR-370-3p_GCCTGCTGGGGTGGAACCTGGT	-0.980913648529778	4.70957420654412	0.0393351845517461	0.208259296724244
hsa-miR-424-3p_AAAACGTGAGGCGCTGCTATAC	0.42230290939609	0.299115342989436	0.0393356954160057	0.208259296724244
hsa-miR-486-5p_TCCTGTACTGAGCTGCCCCGA	-0.254068961025743	16.1996301924248	0.0394550885885207	0.208605969230435
hsa-miR-628-3p_TTCTAGTAAGAGTGGCAGTCG	0.547964192090581	0.56462090001454	0.0395451430353509	0.208605969230435
hsa-miR-1306-3p_ACGTTGGCTCTGGTGGTGAT	0.45603515926192	0.387478508705371	0.0395480110601106	0.208605969230435
hsa-miR-21-3p_CAACACCAGTCGATGGGCT	0.542511480331967	0.372087705413819	0.0396548977805629	0.208640005319454
hsa-miR-455-3p_CAGTCCATGGGCATATACACT	0.543301035465992	0.385772068144371	0.039666240341706	0.208640005319454
hsa-miR-186-5p_CAAAGAATTCTCCTTTTGGGCTT	-0.501889697047588	7.31662613829208	0.0397013243346028	0.208640005319454
hsa-miR-128-3p_CACAGTGAACCGGTCTCTTTTT	0.434287809558848	0.301909714784636	0.0397579250449615	0.20868014352417
hsa-miR-361-3p_CCCCCAGGTGTGATTCTGA	0.448067609723478	0.30286838946677	0.0398578577761072	0.208893756049944
hsa-miR-26a-5p_TCAAGTAATCCAGGATAG	0.478387520290949	0.373628703140147	0.0398966488560897	0.208893756049944
hsa-miR-132-3p_AACAGTCTACAGCCATGGTCG	0.501098856704332	0.489361247280882	0.0399646034132667	0.208992809505942
hsa-miR-483-3p_TCACTCCTCTCCTCCCGTCTTCT	0.862999238390882	1.05280014427567	0.0400521124879581	0.209193754195683
hsa-miR-1247-5p_ACCCGTCCCGTTCGTCC	0.476551513101763	0.327624769902328	0.0401240049265391	0.209312740510293
hsa-miR-3939_TACGCGCAGACCACAGGATGT	0.45290496441923	0.309848602326059	0.0403803812694523	0.210292237755526
hsa-miR-16-5p_AGCAGCACGTAAATATTGGCG	-0.360981055448068	9.36291630614642	0.040410451131341	0.210292237755526
hsa-let-7i-5p_GTAGTAGTTTGTGCT	0.430525033875609	0.374566146572706	0.0406073986902931	0.211059430753694
hsa-miR-148a-3p_GTGCACTACAGAACTTTG	0.456533470793471	0.376179558098637	0.0407348757729062	0.211061170478294
hsa-miR-142-5p_AAAGTAGAAAGCACTA	0.445648467064327	0.352149648244679	0.0407348927313261	0.211061170478294
hsa-miR-18a-5p_TAAGGTGCATCTAGTGCAGAT	0.845444740506589	1.26500955843396	0.0407562982880423	0.211061170478294
hsa-miR-183-5p_ATGGCACTGGTAGAATTCAC	0.792376167148275	1.08873073438454	0.0411265566080928	0.212720126533606
hsa-miR-99b-5p_CCCGTAGAACCGACCTTGC	0.738810524065346	1.03643615744371	0.041310715581355	0.213413660373012
hsa-let-7d-3p_CTATACGACCTGCTGCCTTTCT	0.217685411559911	11.5248372498837	0.0414999552035159	0.214002953632407
hsa-miR-361-3p_TCCCCCAGGTGTGATTCT	0.491460340761192	0.390482162585905	0.0415252094448617	0.214002953632407
hsa-miR-151a-3p_CTGAAGCTCCTTGAGGA	0.462597390810351	0.406717295232975	0.041611537155268	0.214188854294387
hsa-miR-143-5p_GGTGCAGTGCTGCATCTCTGG	0.530494303414943	0.342212954233731	0.0418418507615422	0.214373688795773
hsa-miR-181b-5p_ACATTCATTGCTGTCGGTGGG	0.811528291051679	1.23529234622684	0.0419031736809566	0.214373688795773
hsa-miR-25-3p_ATTGCACTTGTCTCGGTCT	-0.794106658904981	5.51845618696414	0.0419144051453195	0.214373688795773
hsa-miR-4488_GGGCGGGCTCCGGCG	1.11252608884925	1.72481778032372	0.0419550981295371	0.214373688795773
hsa-miR-2355-3p_TGTCCTTGCTGTTTGGAGATA	0.505491377026993	0.487472167861448	0.0419680104672352	0.214373688795773
hsa-miR-92a-1-5p_AGGTTGGGATCGGTTGCAATGCT	0.741679795952346	0.826896030110266	0.0420512919526186	0.214373688795773
hsa-miR-203a-3p_TGAAATGTTTAGGACCACTAGA	0.559154675729025	0.470352815699214	0.0420827881940181	0.214373688795773
hsa-miR-877-5p_GTAGAGGAGATGGCGCAGG	0.626311494863245	0.663082681351557	0.0421015197338345	0.214373688795773
hsa-miR-331-5p_TCTAGGTATGGTCCCAGGGATC	0.490227419197249	0.327262336464314	0.042130937186429	0.214373688795773
hsa-miR-1307-3p_ACTCGGCGTGGCGTCGGT	0.645073760102777	0.697574012971076	0.0421504343526179	0.214373688795773
hsa-miR-203a-3p_GTGAAATGTTTAGGACC	0.523713911913634	0.388020257736158	0.0422834475485114	0.214793865854298
hsa-miR-629-5p_GTTTACGTTGGGAGAACT	0.479576764202159	0.356254673554114	0.0423685132350562	0.214887872467179
hsa-miR-30a-3p_TTTCAGTCGGATGTTTGCAG	0.708266263907523	0.822997691589292	0.0424027922911539	0.214887872467179
hsa-miR-99b-3p_CAAGCTCGTGTCTGTGGGTCCG	0.579006230099867	0.631159787604886	0.0425796899321153	0.215528074216954
hsa-miR-3648_GGGGGAGCCGCGGGGA	0.815113271698354	0.957631043845214	0.0429749803687186	0.215897223711174
hsa-miR-135b-5p_TATGGCTTTTCATTCCTATGTGA	0.514740399823657	0.342827950558509	0.0430112507561056	0.215897223711174
hsa-miR-92b-3p_ATTGCACTCGTCCCGGCCTCC	0.877710104160037	1.42264979419541	0.0430213774870692	0.215897223711174
hsa-miR-483-3p_TCACTCCTCTCCTCCCGTC	0.873752362394054	1.29192729988304	0.0430990469180475	0.215897223711174
hsa-miR-3648_GGGGAGCCGCGGGGATC	1.02130254208299	1.64430594306105	0.0431258324391091	0.215897223711174
hsa-miR-101-3p_AGTACTGTGATAACTGA	0.468432065440119	0.37110504479969	0.0431376059862879	0.215897223711174
hsa-miR-589-5p_TGAGAACCACGTCTGCTCTGAG	0.542458287556892	0.502817198367684	0.043210818590917	0.215897223711174
hsa-miR-30d-5p_TAAACATCCCCGACTGGAA	-0.861686448646487	4.86241156032394	0.0432376170233563	0.215897223711174
hsa-miR-10a-5p_TGTAGATCCGAATTTGT	0.975974359441747	1.61247215328672	0.043267226091887	0.215897223711174
hsa-miR-484_AGGCTCAGTCCCCTCCCGATA	0.630400629043726	0.875305975961952	0.0434388718494396	0.215897223711174
hsa-miR-30d-5p_AACATCCCCGACTGGAAGCT	-0.942708065648007	3.39484932744249	0.0435300608609785	0.215897223711174
hsa-miR-6087_CGGTGAGGCGGGGGG	0.59006888188814	0.457395759914419	0.0435540401207146	0.215897223711174
hsa-miR-224-5p_AAGTCACTAGTGGTTCCGTTTAGT	0.518396901229427	0.327810539591208	0.043572992577693	0.215897223711174
hsa-miR-320a_AAAGCTGGGTTGAGAGGGC	1.06258846326084	5.27744224372894	0.043578647927744	0.215897223711174
hsa-miR-320b_AAAGCTGGGTTGAGAGGGC	1.06258846326084	5.27744224372894	0.043578647927744	0.215897223711174
hsa-miR-150-5p_CCCAACCCTTGTACCAGT	0.498345181650891	0.567447030024175	0.0436150698003259	0.215897223711174
hsa-miR-652-3p_AATGGCGCCACTAGGGTTGTGC	-0.596814726664362	5.85835284602585	0.043626559255499	0.215897223711174
hsa-miR-3154_CAGAAGGGGAGTTGGGAGCAGA	0.449604108161801	0.353271824816731	0.0436549214692373	0.215897223711174
hsa-miR-10b-3p_AGATTCGATTCTAGGGGAAT	0.630322125006925	0.911314716999746	0.0436771435708601	0.215897223711174
hsa-miR-101-3p_TACAGTACTGTGATAACT	0.749661722249097	1.27012362059038	0.0437119621607581	0.215897223711174
hsa-miR-10a-5p_GTAGATCCGAATTTG	0.480026514098083	0.426804949174719	0.0437164017040692	0.215897223711174
hsa-miR-191-5p_AACGGAATCCCAAAAGCAGCTG	-0.41196471267309	7.54048922984122	0.0437962689301986	0.215916723046058
hsa-miR-10a-5p_CCTGTAGATCCGAATTT	0.669628233801654	0.716533764891691	0.0438216718523793	0.215916723046058
hsa-miR-6741-3p_TCGGCTCTCTCCCTCACCCTAG	0.633506771474157	0.645370104377503	0.0439352493810178	0.216006524429735
hsa-miR-320a_AAGCTGGGTTGAGAG	0.551609648456617	0.45576590734471	0.0440654142079782	0.216006524429735
hsa-miR-320d_AAGCTGGGTTGAGAG	0.551609648456617	0.45576590734471	0.0440654142079782	0.216006524429735
hsa-let-7d-3p_CGACCTGCTGCCTTTC	0.607334014404099	0.62433142441208	0.0440811248310921	0.216006524429735
hsa-miR-29b-3p_CTAGCACCATTTGAAAT	0.614512219770127	0.682659044272393	0.0442321544396605	0.216006524429735
hsa-miR-29c-3p_CTAGCACCATTTGAAAT	0.614512219770127	0.682659044272393	0.0442321544396605	0.216006524429735
hsa-miR-6087_CCCGGTGAGGCGGGGGGGC	0.513838625634237	0.403131203939879	0.0442595251874594	0.216006524429735
hsa-miR-532-5p_TGCCTTGAGTGTAGGACCGT	0.472415675276257	0.431494144894926	0.0442765361665493	0.216006524429735
hsa-miR-3127-5p_ATCAGGGCTTGTGGAATGGGAAG	0.485593309232713	0.47243102391828	0.0444360335974404	0.216006524429735
hsa-miR-320a_AAGCTGGGTTGAGAGGG	1.06589049595005	2.03227373523571	0.0444683459268237	0.216006524429735
hsa-miR-320b_AAGCTGGGTTGAGAGGG	1.06589049595005	2.03227373523571	0.0444683459268237	0.216006524429735
hsa-miR-320c_AAGCTGGGTTGAGAGGG	1.06589049595005	2.03227373523571	0.0444683459268237	0.216006524429735
hsa-miR-29a-3p_AGCACCATCTGAAAT	0.780701109003086	0.941153109131938	0.044498763127477	0.216006524429735
hsa-miR-5193_TCCTCCTCTACCTCATCCCAGT	0.634789111434857	0.708859680945288	0.0445504109602031	0.216011207636389
hsa-miR-186-5p_AATTCTCCTTTTGGGCTT	0.476925597502042	0.487134412548644	0.0447214657385041	0.216594189747164
hsa-miR-744-5p_GCGGGGCTAGGGCTAACAGCA	0.512563477427171	0.555032835658134	0.0448128679463607	0.216790514401123
hsa-miR-374b-5p_TATAATACAACCTGCTAAG	0.392526011168654	0.311497579263701	0.0448889347594951	0.216912290187039
hsa-miR-30e-5p_TAAACATCCTTGACTGGAAGCTGT	0.438946874019652	0.405080249721177	0.0449735525516766	0.217075063392124
hsa-miR-382-5p_AAGTTGTTCGTGGTGGATTC	0.518030058244037	0.336868467201419	0.0451788238658642	0.217531729458713
hsa-miR-10a-5p_ACCCTGTAGATCCGAATT	1.09879428354904	3.00593544625497	0.0452340703140626	0.217531729458713
hsa-miR-6803-3p_TCCCTCGCCTTCTCACCCTC	0.975110721551654	1.52166088421255	0.0452855357421809	0.217531729458713
hsa-miR-186-5p_AAGAATTCTCCTTTTGGGCT	-0.951914868999221	2.66049441215444	0.0453342889427693	0.217531729458713
hsa-miR-29a-3p_TAGCACCATCTGAAA	1.02935107801575	2.30868947372236	0.0453625554023588	0.217531729458713
hsa-miR-25-3p_ATTGCACTTGTCTCGGTCTGA	-0.366339378990796	8.90295710989386	0.0454306745902005	0.217531729458713
hsa-miR-330-5p_TCTCTGGGCCTGTGTCTTAG	0.575999956164408	0.622432815856565	0.0454709582115848	0.217531729458713
hsa-miR-30e-5p_TGTAAACATCCTTGACTG	0.496970586137603	0.429460929085664	0.0454764830942547	0.217531729458713
hsa-miR-32-3p_CAATTTAGTGTGTGTGATATT	0.436743700346907	0.374668088941585	0.0456202184830717	0.217974631361941
hsa-miR-126-3p_CTCGTACCGTGAGTAATAATGCG	-0.741454456272532	5.19030922866887	0.0457035969148354	0.218128477100816
hsa-miR-3605-5p_GATGAGGATGGATAGCAAGGAAGC	0.449211644712073	0.303342835497921	0.045862581857047	0.218642420441537
hsa-miR-92a-3p_TATTGCACTTGTCCCGGCCTGTGG	0.457057667612567	0.546379074137284	0.0460716478184932	0.219242704097243
hsa-miR-92b-3p_TATTGCACTCGTCCCGGCC	-0.871575049282596	4.32246724084527	0.0461863881098855	0.219242704097243
hsa-miR-423-3p_CTCGGTCTGAGGCCCCT	0.672837889154307	0.690020627447299	0.0462240659690323	0.219242704097243
hsa-miR-320d_AAAAGCTGGGTTGAG	1.08097241380445	1.76214643613176	0.0462343335112631	0.219242704097243
hsa-miR-92a-3p_ATTGCACTTGTCCCGGCC	-0.95049648429193	3.3031073195948	0.0462457041256268	0.219242704097243
hsa-miR-324-3p_CTGCCCCAGGTGCTGCTGG	0.507329114675237	0.425205385577221	0.0463994902427089	0.219727363793806
hsa-miR-30c-5p_GTGTAAACATCCTACACTCTCAGCT	0.427236145344116	0.315107352518651	0.0464556766230617	0.21974927166203
hsa-miR-139-5p_TCTACAGTGCACGTGTCTCCAG	-0.78475466231942	5.30816536822338	0.0467829383842681	0.22084661376031
hsa-miR-605-3p_AGAAGGCACTATGAGATTTAGA	0.475027642744232	0.375222182868862	0.0468201674564157	0.22084661376031
hsa-miR-30d-5p_ACATCCCCGACTGGA	0.580849257143943	0.675800374809341	0.0468571655463504	0.22084661376031
hsa-miR-92b-3p_TTGCACTCGTCCCGGCCT	0.467883644830717	0.322646813963238	0.0468949285436604	0.22084661376031
hsa-miR-93-5p_CAAAGTGCTGTTCGTGCA	0.422230598121616	0.447531701670847	0.0470363127787962	0.221267952608421
hsa-let-7d-5p_GAGGTAGTAGGTTGCATAG	-0.891720968127597	2.10647754866946	0.0471743719128347	0.221304688032721
hsa-miR-4787-3p_GATGCGCCGCCCACTGCCCCGC	0.449683230978467	0.346794660732674	0.0472459945724639	0.221304688032721
hsa-miR-139-5p_TCTACAGTGCACGTGTCT	0.510154177071206	0.390241684531597	0.0472576527059707	0.221304688032721
hsa-miR-6741-3p_TCGGCTCTCTCCCTCACCCTA	0.437334286937308	0.319727811898416	0.0473480420148624	0.221304688032721
hsa-miR-16-5p_CAGCACGTAAATATTGGCG	-0.828463575168057	4.89449740910375	0.0473898042222596	0.221304688032721
hsa-miR-423-5p_GGGCAGAGAGCGAGACT	-0.953837781752689	4.09268542371971	0.0474192490500938	0.221304688032721
hsa-miR-106b-3p_TACCGCACTGTGGGTACTTG	0.491531694505389	0.458572497445357	0.0475332449890317	0.221304688032721
hsa-miR-1307-5p_TCGACCGGACCTCGA	0.664733521128728	0.723517445242275	0.047564076914186	0.221304688032721
hsa-miR-130b-5p_ACTCTTTCCCTGTTGCACTAC	-0.859151143572477	4.1379200851205	0.0476139268696766	0.221304688032721
hsa-miR-320c_AAAGCTGGGTTGAGA	1.10592866390304	2.13948454705511	0.0476155194715313	0.221304688032721
hsa-miR-10a-5p_TACCCTGTAGATCCG	0.531809823764485	0.534577045824283	0.0477372287063568	0.221304688032721
hsa-miR-215-5p_TGACCTATGAATTGACAGA	0.568912386980917	0.546991188421718	0.0477521027816659	0.221304688032721
hsa-miR-370-3p_CTGCTGGGGTGGAACCTGGT	0.488588795877021	0.336343509433627	0.0478194907582144	0.221304688032721
hsa-miR-142-5p_CCATAAAGTAGAAAGCACT	-0.417547164028433	6.55550342440945	0.0478387017833591	0.221304688032721
hsa-miR-19b-3p_TGCAAATCCATGCAAAACTGA	0.494637063163253	0.468549889927677	0.0478625294743107	0.221304688032721
hsa-miR-4485-3p_TAACGGCCGCGGTACC	0.444669509064258	0.305331057574902	0.0479230786180513	0.221304688032721
hsa-miR-30d-5p_TGTAAACATCCCCGACTGGAAGCTGT	0.493379351146267	0.456372193149521	0.0479350021818935	0.221304688032721
hsa-miR-29a-3p_AGCACCATCTGAAATCGGTT	-0.869622422660656	4.32569106216293	0.0479847778917601	0.221304688032721
hsa-miR-27a-3p_TTCACAGTGGCTAAGTTCC	0.639224920560006	5.54713568882799	0.0480819606802472	0.221304688032721
hsa-miR-6087_GACCCGGTGAGGCGGGGGGGCG	0.460563574240628	0.312999690057635	0.0480826234439934	0.221304688032721
hsa-miR-3173-5p_TGCCCTGCCTGTTTTCTCCTTT	0.737631409508926	5.27479282765349	0.0482972649912547	0.221899000003768
hsa-miR-5189-5p_TGGGCACAGGCGGATGGACAGG	0.507522438771461	0.435769921777343	0.0483666006390513	0.221899000003768
hsa-miR-6815-5p_TAGGTGGCGCCGGAGGAGT	0.648506531685304	0.667694468254301	0.0483942945303438	0.221899000003768
hsa-miR-92a-3p_TTGCACTTGTCCCGGC	0.530855427735522	0.555955255956564	0.0484911233496535	0.221899000003768
hsa-miR-181a-5p_ACATTCAACGCTGTCGGT	0.674064241959563	1.12837637641349	0.0485311645015925	0.221899000003768
hsa-miR-194-5p_TAACAGCAACTCCATGTGGAA	0.468825317026874	0.380429168671502	0.048534535857094	0.221899000003768
hsa-miR-130b-3p_CAGTGCAATGATGAAAGGGCA	-0.86091457100016	4.35966756490769	0.0485762006108671	0.221899000003768
hsa-miR-363-3p_TGCACGGTATCCATCTGTA	0.369347637558266	0.300860412866186	0.0490478541002224	0.223621048019201
hsa-miR-616-5p_ACTCAAAACCCTTCAGTGACTTC	0.427012503160058	0.373248585500474	0.0491722617395202	0.223621048019201
hsa-miR-106b-3p_GCACTGTGGGTACTTGCTG	0.463662426619149	0.415844985336588	0.0491787205774688	0.223621048019201
hsa-miR-10a-5p_ATACCCTGTAGATCCGAATTTGT	0.967180091181134	2.17210799146493	0.0492061697599896	0.223621048019201
hsa-miR-122-5p_AGTGTGACAATGGTGTTTGT	1.08808796417342	2.44154204566286	0.0492155192496506	0.223621048019201
hsa-miR-125b-2-3p_ACAAGTCAGGCTCTTGGGAC	0.522462731746609	0.414648820190485	0.0493146444616337	0.223767610802491
hsa-miR-28-3p_ACTAGATTGTGAGCTCCTGGA	0.944278684928257	2.00899848451693	0.0493527813595358	0.223767610802491
hsa-miR-3615_TCTCTCGGCTCCTCGCGGCTCGCG	0.492464594927936	0.402461460698929	0.0495759659697241	0.224265117750991
hsa-miR-151b_TCGAGGAGCTCACAGT	0.469714524996362	0.495650241585201	0.0495931413758908	0.224265117750991
hsa-miR-423-5p_GGGCAGAGAGCGAGACTTT	-0.613274833969607	6.52318228626557	0.0496576980788895	0.224265117750991
hsa-miR-6087_AGGCGGGGGGGCGAGCCC	1.01965363523745	6.0616744127331	0.0496735431201105	0.224265117750991
hsa-miR-330-5p_TCTCTGGGCCTGTGTCTTAGGCT	0.472305505061792	0.401019301714982	0.049725606821841	0.224265117750991
hsa-miR-15a-5p_GCAGCACATAATGGTTTG	0.429416995289854	0.323875299095391	0.0498798062659511	0.224722763536452
hsa-miR-182-5p_TGGCAATGGTAGAACTCACA	0.542813236226849	0.682695026741785	0.0500659554863975	0.225323233667398
hsa-miR-339-3p_GAGCGCCTCGACGACAGAG	0.665523182914281	0.834899301215454	0.0501425243257499	0.225429787633277
hsa-miR-6087_GAGGCGGGGGGGCGAG	0.680098954066632	0.510251674255137	0.0503296147574152	0.225658019560372
hsa-miR-335-5p_AAGAGCAATAACGAAAAAT	0.884062822860637	1.33883710279063	0.0503385800385029	0.225658019560372
hsa-miR-1-3p_TGGAATGTAAAGAAG	0.708127707833636	0.623683503953984	0.0504028913723779	0.225658019560372
hsa-miR-142-5p_CCCATAAAGTAGAAAGCAC	-0.689138906798573	4.95104408536603	0.0504564279830131	0.225658019560372
hsa-miR-223-3p_TCAGTTTGTCAAATACCCCA	-0.702100026670688	7.27821807596708	0.0504580226750434	0.225658019560372
hsa-let-7d-3p_CTATACGACCTGCTGCCTTTC	0.263416540776841	10.126368504938	0.0506067320968118	0.226085840876952
hsa-miR-655-3p_ATAATACATGGTTAACCTCTTT	0.467299081511966	0.416699077072552	0.050838628724166	0.226648622412033
hsa-miR-221-3p_CTACATTGTCTGCTGGGT	0.442669699812181	0.462997530660894	0.0508586145933283	0.226648622412033
hsa-miR-99b-5p_CGTAGAACCGACCTTG	0.370154040176426	0.282699749363999	0.0508922411187977	0.226648622412033
hsa-miR-150-5p_CAACCCTTGTACCAGT	0.463620558276891	0.560197784671554	0.051392904256526	0.228475985236985
hsa-miR-4433b-5p_TCCCACCCCCACTCCTGTTT	0.768173598776956	1.0432826955428	0.0514328169986917	0.228475985236985
hsa-miR-181a-3p_ACCATCGACCGTTGATTGTAC	0.402109599296703	0.472234848961134	0.0514633847553978	0.228475985236985
hsa-miR-30c-1-3p_CTGGGAGAGGGTTGTTTACT	0.597607941388012	0.54536561946775	0.051704427826137	0.229307254313211
hsa-miR-574-3p_CACGCTCATGCACACACCCACA	0.372269655572433	7.85887565833628	0.0522490760559888	0.231481873337447
hsa-miR-425-5p_AATGACACGATCACTCCCGTTG	-0.264290055457733	9.64832602208129	0.0525831753049698	0.232720138265609
hsa-miR-484_CAGGCTCAGTCCCCTCCCGA	-0.747058065421884	5.96322055158203	0.052753581326694	0.233200153049032
hsa-miR-3679-5p_TGAGGATATGGCAGGGAAGG	0.738782498488744	0.937802864532777	0.0528010670324532	0.233200153049032
hsa-miR-99b-5p_CACCCGTAGAACCGACCTTGCGG	0.386322489787998	0.34169753103541	0.0531374027493561	0.234442660991466
hsa-miR-140-3p_CAGGGTAGAACCACGGAC	0.404324594909958	0.333235385092461	0.0532705285942507	0.234637058488433
hsa-miR-495-3p_AACAAACATGGTGCACTTCTT	0.506807056101765	0.524246983275338	0.0532915702995785	0.234637058488433
hsa-miR-618_AAACTCTACTTGTCCTTCTGAGT	0.464310607976755	0.457870842567567	0.0533783263431844	0.234776498322654
hsa-miR-423-5p_CAGAGAGCGAGACTTT	0.660217754920515	0.856230634959619	0.0534424692667617	0.234816292798906
hsa-miR-340-3p_CGTCTCAGTTACTTTATAGCC	0.396017524501146	0.29645303401221	0.0536117094691365	0.234945682137631
hsa-miR-3940-3p_CAGCCCGGATCCCAGCCCACT	0.946913988207106	2.39870875199612	0.0536153446571958	0.234945682137631
hsa-miR-151a-3p_TACTAGACTGAAGCTCCTTGAG	-0.915044892977063	3.44265231441151	0.0537028056808469	0.234945682137631
hsa-let-7g-5p_TGAGGTAGTAGTTTG	-0.927677256034947	3.33016015919763	0.0537475457729212	0.234945682137631
hsa-let-7i-5p_TGAGGTAGTAGTTTG	-0.927677256034947	3.33016015919763	0.0537475457729212	0.234945682137631
hsa-miR-150-3p_CCTGGTACAGGCCTGGGGGAC	0.494352472267036	0.43065411265554	0.0538895220193018	0.23514663161454
hsa-miR-197-3p_TCACCACCTTCTCCACCCA	0.442519725431416	0.348386422978636	0.0539038618224791	0.23514663161454
hsa-miR-345-5p_GCTGACTCCTAGTCCAGGGCTC	-0.81804466819361	5.10489154627496	0.0540961203698277	0.235744033758901
hsa-miR-877-5p_GTAGAGGAGATGGCGCAGGGG	0.527009713822363	0.413506164721115	0.0542962376545613	0.235920967544597
hsa-let-7g-5p_TGAGGTAGTAGTTTGTA	0.64733276400036	0.810340090876214	0.0543681691567633	0.235920967544597
hsa-miR-486-3p_GCAGCTCAGTACAGGAT	0.423602363641146	0.360309414406054	0.0544349082234601	0.235920967544597
hsa-miR-320a_AAAGCTGGGTTGAGAGGGCGA	0.448034575263996	6.88994043644227	0.0544653214956878	0.235920967544597
hsa-miR-548o-3p_CCAAAACTGCAGTTACTTTTGC	0.401870197617968	0.3007112921253	0.0545208932054681	0.235920967544597
hsa-miR-624-5p_TAGTACCAGTACCTTGTGTTCA	0.395495235237438	0.328970694515423	0.0545428850604931	0.235920967544597
hsa-miR-409-3p_AATGTTGCTCGGTGAACCCCTTTT	0.462011750164003	0.499240417689971	0.0545922566925985	0.235920967544597
hsa-miR-30d-5p_AAACATCCCCGACTGGAAGCT	-0.734327286339564	5.68108519507302	0.054624418968337	0.235920967544597
hsa-miR-4433b-5p_TCCCACCCCCACTCCTGT	0.529652738121384	0.427194382591307	0.0546764972848669	0.235920967544597
hsa-let-7i-5p_TGAGGTAGTAGTTTGTGCT	-0.463767012567319	7.8081081978658	0.0546902665260586	0.235920967544597
hsa-miR-194-5p_TAACAGCAACTCCATGTGGA	0.477807337298743	0.404819070549284	0.0548692713378413	0.236453826533751
hsa-miR-223-3p_TGTCAGTTTGTCAAATACCCCAAGT	0.661681188371595	1.29457974522985	0.0549361346891256	0.236502834388943
hsa-let-7b-5p_TGAGGTAGTAGGTTGTGTGGTTCA	0.431216754654054	0.374271359134803	0.0550289708240845	0.236663444654135
hsa-miR-99b-5p_CACCCGTAGAACCGACC	0.450079304141349	0.46584997783082	0.0553186313787095	0.237498906197348
hsa-miR-24-3p_CTGGCTCAGTTCAGCAGGAAC	0.486387764098169	0.484506523703226	0.0553532066790337	0.237498906197348
hsa-miR-323a-5p_AGGTGGTCCGTGGCGCGTTCG	0.488600711396112	0.360016733681749	0.0553904065603389	0.237498906197348
hsa-miR-92a-3p_GTATTGCACTTGTCCCGGCCTGTT	0.467032328984266	0.414217258316807	0.0556072285285493	0.238188952752439
hsa-miR-222-3p_AGCTACATCTGGCTACTGGG	-0.965374982282561	3.99979063449215	0.0557375960935904	0.238315642964434
hsa-miR-885-5p_TCCATTACACTACCCTGCC	0.542840864770684	0.418682267416243	0.055748638206368	0.238315642964434
hsa-miR-15b-5p_GCAGCACATCATGGTTTACA	0.458494339428654	0.371455085973651	0.0559495143299446	0.238471608170263
hsa-miR-625-3p_CTATAGAACTTTCCCCCTCAT	0.611062417214254	0.636544997711201	0.0559599966809547	0.238471608170263
hsa-miR-29a-3p_GCACCATCTGAAATCGG	0.515186778004144	0.495350766981005	0.0559989550473477	0.238471608170263
hsa-miR-16-5p_TAGCAGCACGTAAATATTGG	-0.301549683126344	10.8267153254781	0.0560089347204206	0.238471608170263
hsa-miR-106b-5p_TAAAGTGCTGACAGTGCAGATAG	0.500314101101032	0.571113767544747	0.0561774990985932	0.238950599958288
hsa-miR-1249-3p_ACGCCCTTCCCCCCCTTCTTC	0.978815284835251	2.87968426232006	0.0565022694071098	0.240092395028018
hsa-miR-1301-3p_TGCAGCTGCCTGGGAGTGA	0.719362944156286	0.982846831831616	0.0567223323360127	0.24054299065136
hsa-miR-4488_AGGGGGCGGGCTCCGG	0.883627772635762	1.22323614773737	0.0567798272859965	0.24054299065136
hsa-miR-423-3p_AGCTCGGTCTGAGGC	0.668545125485394	0.92454971430868	0.0567887093449434	0.24054299065136
hsa-miR-30b-5p_TGTAAACATCCTACACTCAG	0.445357169185022	0.368549337427139	0.056834066538226	0.24054299065136
hsa-miR-320b_AAAAGCTGGGTTGAG	1.03259397554897	1.92393368161615	0.0569865707802995	0.240949171295274
hsa-miR-92a-3p_TTGCACTTGTCCCGGCC	0.596193871385544	0.905319295116651	0.057078962137125	0.241077842109983
hsa-miR-23a-3p_CACATTGCCAGGGATTTCCAA	0.390200358143858	0.443262680038997	0.057177017724386	0.241077842109983
hsa-miR-3679-5p_TGAGGATATGGCAGGGAAGGG	0.536150555870901	0.425611058335902	0.0571866960049725	0.241077842109983
hsa-miR-616-5p_ACTCAAAACCCTTCAGTGACT	0.537919654746085	0.602075258868519	0.0572714823208257	0.241196697283952
hsa-miR-339-3p_GCGCCTCGACGACAGAGCCG	0.472227923468628	0.436759135707292	0.0574414567354031	0.241673730114796
hsa-miR-342-5p_GGGGTGCTATCTGTGATTGAGGG	0.448455110980749	0.344037345857201	0.0577937667439635	0.242916206965259
hsa-miR-23b-5p_GGGTTCCTGGCATGCTGATTT	0.549295808695016	0.70284641742852	0.0579772181300362	0.243447195734201
hsa-miR-625-3p_TAGAACTTTCCCCCTCA	0.476206838641301	0.333667394860632	0.058139284636592	0.243734710212936
hsa-miR-487b-3p_AATCGTACAGGGTCATCCACTT	-0.912824493226887	5.44248320507926	0.0581600657640911	0.243734710212936
hsa-miR-423-3p_AAGCTCGGTCTGAGG	0.543173163160385	0.499247058521861	0.0583422032305416	0.244257829242209
hsa-miR-99a-5p_ACCCGTAGATCCGATCT	0.518209643693776	0.439004017971018	0.058415119071973	0.244323098611137
hsa-miR-151a-3p_ACTGAAGCTCCTTGAGGA	0.490199905344523	0.404179932673914	0.0588037136563036	0.24556607001787
hsa-miR-125a-5p_TCCCTGAGACCCTTTA	0.445151062804654	0.298379654987395	0.0588275357785653	0.24556607001787
hsa-miR-939-5p_TGGGGAGCTGAGGCTCTGGGGGT	0.534628566702308	0.464078388880101	0.059124452078047	0.24656400661119
hsa-miR-320d_AGCTGGGTTGAGAGG	0.464373728656246	0.373675290638348	0.0592808264130185	0.246734899420304
hsa-miR-375_TTTGTTCGTTCGGCTCGCGT	0.972436492355323	5.46537013033301	0.0592812146894395	0.246734899420304
hsa-miR-345-5p_CTGACTCCTAGTCCAGGGCTC	0.645799589536755	0.809562321839681	0.0594448681352704	0.24717466145612
hsa-miR-6842-3p_TTGGCTGGTCTCTGCTCCGCAG	0.516857725916151	0.509459372107735	0.0595794009900962	0.247492599434493
hsa-miR-194-5p_GTAACAGCAACTCCATGTGGA	0.577895284544095	0.605589027955152	0.0596832578340123	0.247596564439292
hsa-miR-6726-3p_TGCTCGCCCTGTCTCCCGCTAG	0.483238031123849	0.426799489651182	0.0597415963713394	0.247596564439292
hsa-miR-181d-5p_AACATTCATTGTTGTCGGTGG	0.613640401050711	0.794638782936363	0.0597787106541603	0.247596564439292
hsa-miR-625-5p_AGGGGGAAAGTTCTATAGTCC	0.45388843683553	0.437788878875257	0.0600465714187875	0.248425690528143
hsa-miR-4466_GGGTGCGGGCCGGCGGGGT	0.894014436350882	1.4569267454628	0.0601272579342522	0.248425690528143
hsa-miR-484_GGCTCAGTCCCCTCCCG	0.507625245449288	0.602941806562272	0.060153757068288	0.248425690528143
hsa-miR-144-3p_TACAGTATAGATGATGTACT	-0.704769103328198	5.65487555865475	0.0603932625321932	0.248732423914684
hsa-miR-99b-5p_CGTAGAACCGACCTTGC	0.483514648982583	0.332407041311487	0.0604213647314029	0.248732423914684
hsa-miR-345-5p_GCTGACTCCTAGTCCAGGGC	0.666284271270762	0.972150745381696	0.0604390913913862	0.248732423914684
hsa-miR-574-3p_CGCTCATGCACACACCCAC	0.395857751138605	0.315237709914172	0.0604614714161456	0.248732423914684
hsa-miR-3158-3p_AGGGCTTCCTCTCTGCAGGAC	0.539835443539002	0.551189344047874	0.0605766160799469	0.248965803020958
hsa-miR-128-3p_AGTGAACCGGTCTCTTT	0.431206293532289	0.348607131997279	0.0608743366309884	0.249023123753111
hsa-miR-500a-3p_ATGCACCTGGGCAAGGATTC	0.509002023085884	0.525412033271034	0.0609094018094356	0.249023123753111
hsa-miR-502-3p_ATGCACCTGGGCAAGGATTC	0.509002023085884	0.525412033271034	0.0609094018094356	0.249023123753111
hsa-miR-10a-5p_CCTGTAGATCCGAATTTGTG	0.46118441393657	0.602475712441768	0.0609627876627752	0.249023123753111
hsa-miR-4466_GGGTGCGGGCCGGCGGGG	0.706972749479469	0.639492108312445	0.061018668413398	0.249023123753111
hsa-miR-130a-3p_CAGTGCAATGTTAAAAGGGCA	-0.69093351471258	4.5201333425187	0.0611450398444238	0.249023123753111
hsa-miR-3648_GGGGGAGCCGCGGGGAT	0.703360564608248	0.84069194314232	0.0611781826667375	0.249023123753111
hsa-miR-30e-5p_TAAACATCCTTGACTGGAAGCTG	0.455786921981978	0.462130055274067	0.0611930288461786	0.249023123753111
hsa-miR-7976_GCCCTGAGACTTTTGCTCTAA	0.449951670721212	0.348132820571445	0.0612535863317986	0.249023123753111
hsa-miR-323b-3p_CCCAATACACGGTCGACCTCTT	0.468717108575517	0.493295765929543	0.0612794092547213	0.249023123753111
hsa-miR-652-3p_AATGGCGCCACTAGGGTT	0.822501401366307	1.7634734077844	0.0612815701396078	0.249023123753111
hsa-miR-3688-3p_TGGAAAGACTTTGCCACTCT	0.382486673640684	0.368370850089955	0.061291707371425	0.249023123753111
hsa-miR-126-3p_CTCGTACCGTGAGTAATAATG	0.635874182427865	0.97341170561011	0.0614168677371577	0.249031171195824
hsa-miR-24-2-5p_TGCCTACTGAGCTGAAACACA	0.505931079116699	0.337625961661126	0.0614199322542412	0.249031171195824
hsa-miR-145-5p_GTCCAGTTTTCCCAGGAATCCC	-0.802510057052007	4.82643251495783	0.0614689798446754	0.249031171195824
hsa-miR-329-3p_AACACACCTGGTTAACCTCT	0.639919833558516	0.860502978454013	0.0615536136254216	0.249137228178107
hsa-miR-320a_AAAAGCTGGGTTGAGAGGGCGAAAAA	0.363179605716764	0.293443834633583	0.0616491024317426	0.249286977764788
hsa-miR-146b-3p_GCCCTGTGGACTCAGTTCT	0.422386956485911	0.326757319822324	0.061714129970183	0.249313385718407
hsa-miR-628-3p_TCTAGTAAGAGTGGCAGTCGA	0.824109637586759	1.82851055252289	0.0618466373879903	0.249612091427666
hsa-let-7b-5p_GTGAGGTAGTAGGTTGTGTGGTT	0.744067409675906	1.22728840240559	0.0619137978997786	0.24964674233572
hsa-miR-151a-3p_TAGACTGAAGCTCCTTGAG	0.56816659040808	0.636988489466689	0.0620542451898864	0.249976552929391
hsa-miR-30e-5p_ACATCCTTGACTGGAAGC	0.554332252217278	0.653598415659042	0.0622509574889927	0.250532182075625
hsa-miR-30b-5p_TGTAAACATCCTACACTCAGCT	-0.53750162375391	6.70368725999548	0.0623997515119403	0.250894095230085
hsa-miR-409-3p_GTTGCTCGGTGAACCCCT	0.468634701294553	0.396041827037285	0.0624871428553397	0.251008673750667
hsa-miR-92a-3p_TTGCACTTGTCCCGGCCTG	-0.491586191137007	7.59862436833242	0.062590756439602	0.251039548597183
hsa-miR-26a-2-3p_CCTATTCTTGATTACTTGTTTC	0.463067467815703	0.526283054824883	0.0626126326041309	0.251039548597183
hsa-miR-181a-5p_ACATTCAACGCTGTCGGTGA	-0.637499324119655	5.54058735380644	0.0627443575687745	0.251331251840335
hsa-miR-199a-5p_CCCAGTGTTCAGACTACCTGTTCA	0.463948176258366	0.384650166227298	0.062873073232455	0.251610364428848
hsa-miR-379-5p_TGGTAGACTATGGAACGTAG	0.632527411208818	0.930239667032439	0.0631540484914391	0.252161430757317
hsa-miR-330-3p_AAAGCACACGGCCTGCAGAGA	0.673216051382183	0.925499440410334	0.0631640187291067	0.252161430757317
hsa-miR-155-5p_TTAATGCTAATCGTGATAGGGGTTTT	0.621733009741164	0.85029264211627	0.0632303221559214	0.252161430757317
hsa-miR-3120-3p_CACAGCAAGTGTAGACAGGCA	0.490691898146959	0.59093024793662	0.0632474353541932	0.252161430757317
hsa-miR-425-5p_CACGATCACTCCCGTTGA	0.426372789616236	0.452971651128028	0.063486873254082	0.252699890560605
hsa-miR-320e_AAAAGCTGGGTTGAG	0.934688456187561	1.592354457863	0.0635788840732303	0.252699890560605
hsa-miR-1307-3p_ACTCGGCGTGGCGTCGGTCGT	0.738058944559313	1.36218835534308	0.063579284910745	0.252699890560605
hsa-miR-323a-3p_CACATTACACGGTCGACCTC	0.465577776860464	0.317570660881015	0.0636885872300898	0.252699890560605
hsa-miR-409-3p_ATGTTGCTCGGTGAACCCCT	0.636025916089008	1.07289188128342	0.0637025480634551	0.252699890560605
hsa-miR-26b-5p_TTCAAGTAATTCAGGATAGGT	-0.400727395283956	8.01191551715634	0.0638501288822252	0.252699890560605
hsa-miR-199a-3p_AGTAGTCTGCACATTGGTTA	0.688734391534555	1.5605802818064	0.0638568235884027	0.252699890560605
hsa-miR-199b-3p_AGTAGTCTGCACATTGGTTA	0.688734391534555	1.5605802818064	0.0638568235884027	0.252699890560605
hsa-miR-1226-3p_TCACCAGCCCTGTGTTCCCT	0.568584307053522	0.598803039957272	0.0641849819114618	0.253762887668507
hsa-miR-320a_GCTGGGTTGAGAGGGCG	0.471135557881955	0.345331393612057	0.0642468221088733	0.25377197018352
hsa-miR-27b-3p_CACAGTGGCTAAGTTCTGC	0.634050108967374	1.05008327834393	0.0645138936330258	0.254523378978424
hsa-miR-146b-5p_ACTGAATTCCATAGGCTGT	0.466082048277192	0.366596087748037	0.0645564928849546	0.254523378978424
hsa-miR-1284_CTATACAGACCCTGGCTTTT	0.440376145125099	0.356164842911095	0.0646593225313201	0.254693190969026
hsa-miR-433-3p_ATCATGATGGGCTCCTCGGTGT	-0.949960228021654	3.46282998657344	0.0648177613363122	0.255081531685469
hsa-miR-431-5p_TGTCTTGCAGGCCGTCATGCA	-0.935140886882173	3.23587449570517	0.0649190290236423	0.255244374260852
hsa-miR-26a-5p_AAGTAATCCAGGATAGGC	0.412781468411678	0.368794188829485	0.065071153653959	0.25560513708119
hsa-miR-361-5p_TATCAGAATCTCCAGGGGTACT	0.399944853905303	0.369183291391372	0.0651307317855871	0.25560513708119
hsa-miR-10a-5p_CTGTAGATCCGAATTTG	0.616413639606131	0.757981975110843	0.0654150628477813	0.255661752784128
hsa-miR-652-3p_GGCGCCACTAGGGTTGTG	0.397747635543491	0.401961115260704	0.0654168755035621	0.255661752784128
hsa-miR-27a-3p_TCACAGTGGCTAAGT	0.538847948765356	0.48871704143872	0.065444396293005	0.255661752784128
hsa-miR-27b-3p_TCACAGTGGCTAAGT	0.538847948765356	0.48871704143872	0.065444396293005	0.255661752784128
hsa-miR-539-3p_ATCATACAAGGACAATTTCTTT	0.470659703948469	0.44695293378012	0.0655323164637246	0.255661752784128
hsa-miR-6735-5p_CAGGGCAGAGGGCACAGGAAT	0.429357517142849	0.431967752584168	0.0655665585130017	0.255661752784128
hsa-miR-431-5p_GTCTTGCAGGCCGTCATGCA	0.479442030634379	0.499235612544277	0.0656194297575072	0.255661752784128
hsa-miR-1260b_TCCCACCACTGCCACCAT	0.418088265380728	0.359287142083849	0.0656250486968174	0.255661752784128
hsa-miR-454-5p_ACCCTATCAATATTGTCTCTGCT	0.450559917447218	0.442784816343506	0.0657571145238068	0.255847529286476
hsa-miR-19b-3p_GTGCAAATCCATGCAAAACTGA	0.557569963115709	0.792516646618216	0.0658501236353103	0.255847529286476
hsa-miR-584-5p_TTATGGTTTGCCTGGGACTGA	-0.409608754223076	7.49637916946552	0.0658528248773496	0.255847529286476
hsa-miR-192-5p_CTGACCTATGAATTGACAGC	-0.843445860484579	2.27832817709377	0.0661814635190524	0.256852744923668
hsa-let-7a-5p_GTGAGGTAGTAGGTTGTATAGTTT	0.487944761458618	0.416086876623621	0.066351364082129	0.256852744923668
hsa-miR-375_CGTTCGGCTCGCGTGA	0.399673859082332	0.346690692789592	0.0663859164359592	0.256852744923668
hsa-miR-103a-3p_GCATTGTACAGGGCT	0.478404671243145	0.340961509156671	0.0664128871201038	0.256852744923668
hsa-miR-107_GCATTGTACAGGGCT	0.478404671243145	0.340961509156671	0.0664128871201038	0.256852744923668
hsa-miR-25-5p_AGGCGGAGACTTGGGCAATT	0.626990057184799	0.762995490366598	0.0665705905939305	0.257097312619897
hsa-miR-10a-5p_ACCCTGTAGATCCGAA	0.779019149246131	1.24649157604393	0.0665967698574298	0.257097312619897
hsa-miR-200b-3p_AATACTGCCTGGTAATGATGA	0.475601725471074	0.592054544972038	0.0667941020100261	0.257471277723871
hsa-miR-6826-3p_CTCCCCTCTCTTTCCTGTTCA	0.444480136260185	0.363671241891667	0.066854948642025	0.257471277723871
hsa-miR-26b-3p_CTGTTCTCCATTACTTGGCTC	0.36921333393939	0.281108738482628	0.0668748719944452	0.257471277723871
hsa-miR-744-5p_TGCGGGGCTAGGGCTAACA	0.689555863516793	0.96074389089535	0.0672283436715787	0.258598556613961
hsa-miR-92a-3p_TATTGCACTTGTCCCGGCCTG	-0.226313297635912	14.057406331959	0.0673506455870718	0.258835393590713
hsa-miR-320e_AAAAGCTGGGTTGAGAAGG	0.407573432949959	0.463224912418666	0.0674815738688198	0.259104925971991
hsa-miR-1908-5p_GGCGGGGACGGCGATTGGTC	0.530381544918	0.559019984067658	0.0679098642787001	0.260309845758171
hsa-miR-136-3p_CATCATCGTCTCAAATGAGTCT	0.607065874026208	0.999406192800725	0.0679175383583028	0.260309845758171
hsa-let-7i-5p_CTGAGGTAGTAGTTTGTGCTGTT	0.542162841633291	0.666308960283583	0.0683166716346412	0.261604361641366
hsa-miR-124-3p_TTAAGGCACGCGGTGAATGC	0.455174071445976	0.507424745182851	0.0683872954007722	0.261639724414803
hsa-miR-192-5p_ACCTATGAATTGACAGCCAG	0.463890464723014	0.3715845736626	0.0684640357855728	0.261698404052118
hsa-miR-409-3p_CGAATGTTGCTCGGTGAACCCC	0.616626371115038	1.07963268403933	0.0685853722291516	0.261927290717423
hsa-let-7d-5p_GGTAGTAGGTTGCATAG	0.414819475938734	0.425623437788444	0.0690785612559209	0.263574599886065
hsa-miR-1180-5p_GGACCCACCCGGCCGGGAAT	0.532387238461028	0.651725533179214	0.0694304020686911	0.264358258373528
hsa-miR-10a-5p_CCCTGTAGATCCGAATTT	0.87875324282699	1.40093495487502	0.0694870399298083	0.264358258373528
hsa-miR-320b_AAAGCTGGGTTGAGA	1.00583268139581	2.21103792023796	0.0694995372840239	0.264358258373528
hsa-miR-21-5p_ATCAGACTGATGTTGAC	0.634625229427156	0.774558547540726	0.0696387041745103	0.264358258373528
hsa-miR-451a_AACCGTTACCATTACTG	0.470560327973818	0.604795443446736	0.0696518240395645	0.264358258373528
hsa-miR-144-3p_ACAGTATAGATGATGTACT	0.658059699020897	1.02362583548203	0.0696561060895054	0.264358258373528
hsa-miR-483-5p_AGACGGGAGGAAAGAAGGGAG	0.966031995055037	1.93904749326402	0.069724447071949	0.264382200552177
hsa-miR-1273h-3p_TGCAGACTCGACCTCCCAGGCTT	0.480509796800839	0.607099522685325	0.0697991456084171	0.264430185407177
hsa-miR-191-5p_CGGAATCCCAAAAGCA	0.436633495920257	0.531148926017976	0.069975100449734	0.264861348238691
hsa-miR-495-3p_AAACAAACATGGTGCACTTCTTTT	0.389989067913489	0.418697304951901	0.0702198384271026	0.265551864575254
hsa-miR-10a-5p_CCCTGTAGATCCGAATTTGTG	0.682224736761216	1.17330781235372	0.0703793062234693	0.265918974401087
hsa-miR-125a-5p_TCCCTGAGACCCTTTAACCTGT	0.228425002103641	11.513342153102	0.070463536590434	0.266001410937493
hsa-miR-425-5p_TGACACGATCACTCCCGTTG	-0.888144912592903	2.92633084050224	0.0707775495840079	0.266216149550634
hsa-miR-26a-5p_GTTCAAGTAATCCAGGATAGGCT	0.640064479794485	1.03601845332204	0.0707920974946958	0.266216149550634
hsa-miR-21-5p_GCTTATCAGACTGATGTTGA	-0.445853916434429	6.73348884447847	0.0708461515990278	0.266216149550634
hsa-miR-92a-3p_ACTTGTCCCGGCCTGTT	0.558293672860326	0.635947504645834	0.0708768880881586	0.266216149550634
hsa-miR-186-5p_AAAGAATTCTCCTTTTGGGCTT	-0.862417697595489	2.89459693818121	0.0709093147345135	0.266216149550634
hsa-miR-486-5p_CTGTACTGAGCTGCCCC	0.380240462324541	0.411169703750176	0.0709415606653525	0.266216149550634
hsa-miR-539-5p_GGAGAAATTATCCTTGGTGTGT	0.490053323990628	0.573002353599301	0.0709576597582168	0.266216149550634
hsa-miR-483-5p_AAGACGGGAGGAAAGAAG	0.855755602683903	0.93630940800644	0.0710430494258552	0.266302090284077
hsa-miR-150-5p_TGTCTCCCAACCCTTGTACCA	0.482208780634088	0.411274153330004	0.0711464818239415	0.266455453017257
hsa-miR-98-5p_TGAGGTAGTAAGTTGTATT	0.721729154771929	1.23715408878619	0.0715895802819977	0.267023105984053
hsa-miR-1287-5p_TGCTGGATCAGTGGTTCGAG	0.412688838306397	0.375072348316726	0.0716195838601313	0.267023105984053
hsa-miR-1538_CGGCCCGGGCTGCTGCTGTT	0.476950668849627	0.418580212939159	0.0716299249658926	0.267023105984053
hsa-miR-25-3p_TTGCACTTGTCTCGGTC	0.371884247434177	0.342852930151482	0.0717311199457003	0.267023105984053
hsa-miR-2116-3p_TCCTCCCATGCCAAGAACTC	0.443112192919765	0.313652085218684	0.0717385432911811	0.267023105984053
hsa-miR-151a-5p_TCGAGGAGCTCACAGTCTAG	-0.643091321448781	5.8511392651091	0.0717730196867322	0.267023105984053
hsa-miR-151b_TCGAGGAGCTCACAGTCTAG	-0.643091321448781	5.8511392651091	0.0717730196867322	0.267023105984053
hsa-miR-25-3p_GCATTGCACTTGTCTCGGTCTG	0.357759997765245	0.324660861801707	0.0717992678220847	0.267023105984053
hsa-miR-4742-3p_TCTGTATTCTCCTTTGCCTGCA	0.535756712756859	0.926357923214353	0.0718841581334669	0.267105738417468
hsa-miR-23b-5p_GGGTTCCTGGCATGCTGATT	0.556080394799283	0.56731371036506	0.072178371502564	0.267965347860564
hsa-miR-877-3p_TCCTCTTCTCCCTCCTCCCAG	0.442504862469906	0.481828321741832	0.0723605223575078	0.268407786151173
hsa-miR-193a-3p_AACTGGCCTACAAAGT	0.447899361231775	0.521757846461312	0.0726490660484753	0.269243756085741
hsa-miR-877-5p_GTAGAGGAGATGGCGCAGGGGAC	0.651046519899154	1.0440232984926	0.0728819211078177	0.269644785435648
hsa-miR-451a_ACCGTTACCATTACTGAGTT	-0.514549010658655	7.16483602948711	0.0728838087334271	0.269644785435648
hsa-let-7d-3p_ATACGACCTGCTGCCTTTCT	0.80798511208091	4.69711120482038	0.0733064985832551	0.270973371172449
hsa-miR-3656_GGCGGGTGCGGGGGTGGG	0.466360502622913	0.36625653140449	0.0735051688095951	0.271472295898175
hsa-miR-483-5p_AGACGGGAGGAAAGAAGG	0.587158661060265	0.480992525176014	0.0738351300535975	0.272454826223751
hsa-miR-483-3p_CACTCCTCTCCTCCCGT	0.572790606883348	0.400792415773907	0.0740524870545899	0.273020501580158
hsa-miR-378a-3p_TGGACTTGGAGTCAGAAGGC	0.402516375196147	0.398300557992203	0.0742120732434315	0.273190214963171
hsa-miR-627-5p_GTGAGTCTCTAAGAAAAGAGGA	0.485612255702973	0.464406224409415	0.0742267172518422	0.273190214963171
hsa-miR-10a-5p_TACCCTGTAGATCCGAATTT	0.988313003410727	6.36430006668867	0.0745750874168468	0.274235567360312
hsa-miR-433-3p_ATCATGATGGGCTCCTCGGTG	0.520616766434684	0.528583733106224	0.0747284257675982	0.274562543639227
hsa-miR-210-3p_CTGTGCGTGTGACAGCGGCTGA	0.543853072018128	0.642231166791394	0.0748345237700092	0.27460275334452
hsa-miR-423-3p_AAGCTCGGTCTGAGGCCC	0.451854620291876	0.383607160033549	0.0748682307335363	0.27460275334452
hsa-miR-103a-3p_AGCATTGTACAGGGCTATG	0.409689658889858	0.364940429493342	0.0751334825207967	0.275128858134056
hsa-miR-141-3p_TAACACTGTCTGGTAAAGA	0.420441139820456	0.312308486962293	0.0751407768343599	0.275128858134056
hsa-miR-96-5p_TTTGGCACTAGCACATTTTT	0.507412738792027	0.542368203553377	0.0753698834045898	0.275574246012362
hsa-miR-191-3p_CTGCGCTTGGATTTCGTCCC	0.347990725746568	0.351947074123894	0.0755175954471263	0.275574246012362
hsa-miR-30e-5p_CTGTAAACATCCTTGACTGGAAGCT	0.492251474151176	0.644684567959698	0.0755567376572053	0.275574246012362
hsa-miR-141-3p_TAACACTGTCTGGTAAAGAT	0.667754993777522	0.909594242833904	0.0755938022234657	0.275574246012362
hsa-miR-146a-5p_AGAACTGAATTCCATGGGT	0.629090365468991	0.881431514901837	0.0756279303564183	0.275574246012362
hsa-miR-15b-5p_GCAGCACATCATGGTT	0.398916069329987	0.3659594288258	0.0756503678635532	0.275574246012362
hsa-miR-338-3p_TCCAGCATCAGTGATTTTGTT	0.438431021673695	0.405262714344339	0.0757286156437995	0.275623706126279
hsa-miR-186-5p_AATTCTCCTTTTGGGCT	0.538452912921664	0.882530397706877	0.0758394124019841	0.275791446806533
hsa-miR-30a-3p_TTTCAGTCGGATGTTTGCAGCT	0.413686000823799	0.413698112059116	0.0761777268983977	0.276627104495758
hsa-miR-126-5p_ATTATTACTTTTGGTACGC	0.479534424155318	0.558510904552878	0.0761990193988785	0.276627104495758
hsa-miR-486-3p_GGCAGCTCAGTACAGGA	0.481113881193456	0.430323712947315	0.0763845033111787	0.277064470733824
hsa-miR-484_TCAGGCTCAGTCCCCTCCCGA	-0.299254685741504	10.0946390746743	0.0765999895533002	0.277279520675543
hsa-miR-93-3p_ACTGCTGAGCTAGCACTTCCCGA	-0.823106496887397	4.74713734295459	0.0766233494715359	0.277279520675543
hsa-miR-192-5p_TATGAATTGACAGCCAGT	0.448456495686887	0.451602560093189	0.0766389665311567	0.277279520675543
hsa-miR-10b-5p_TACCCTGTAGAACCGAATTTGT	0.255407939119145	10.6589610758711	0.0768248322314865	0.27771622983087
hsa-miR-3940-3p_ACAGCCCGGATCCCAGCCCACT	0.50529632971653	0.581386510261389	0.0771337794277353	0.278588445009462
hsa-miR-30c-5p_ACATCCTACACTCTCA	0.422687073854477	0.342390365121214	0.0774005776684662	0.278588445009462
hsa-miR-126-5p_CATTATTACTTTTGGTACGC	0.750441873277095	3.9217605214673	0.077406078590989	0.278588445009462
hsa-miR-6721-5p_TGGGCAGGGGCTTATTGTAGGAGT	0.58403161188947	0.653844864815287	0.0774728740488792	0.278588445009462
hsa-miR-941_CACCCGGCTGTGTGCACATGTGC	-0.872130397701991	3.15918619026136	0.0774801241897257	0.278588445009462
hsa-miR-16-5p_GCACGTAAATATTGGC	0.525964131890479	0.530639046809146	0.077488882007446	0.278588445009462
hsa-miR-371b-5p_ACTCAAAAGATGGCGGCACTTT	0.824606173614657	2.795969320533	0.0775236733414411	0.278588445009462
hsa-miR-675-5p_TGGTGCGGAGAGGGCC	0.539295480827229	0.457881059894671	0.0778244635246813	0.279094705261369
hsa-miR-340-5p_TTATAAAGCAATGAGACTGATT	-0.522219525720014	6.03404842736235	0.0778816902231685	0.279094705261369
hsa-miR-16-5p_TAGCAGCACGTAAATATTGGCGT	-0.289992787279825	8.49746693689142	0.0779740280700957	0.279094705261369
hsa-miR-483-3p_TCACTCCTCTCCTCCCGTCTT	0.974949810916828	2.8009930145473	0.0780487249275732	0.279094705261369
hsa-miR-29b-3p_TAGCACCATTTGAAATC	0.561213372371566	0.582834074189295	0.078057458627769	0.279094705261369
hsa-miR-29c-3p_TAGCACCATTTGAAATC	0.561213372371566	0.582834074189295	0.078057458627769	0.279094705261369
hsa-miR-4732-3p_GCCCTGACCTGTCCTGTTCTGC	0.808674488417875	1.59369918964001	0.0781851712789772	0.279317015918693
hsa-miR-942-3p_CACATGGCCGAAACAGAGAAGT	0.50699389040158	0.741068402471283	0.0785242477538524	0.280293420374304
hsa-miR-374b-5p_ATATAATACAACCTGCTAAGTG	-0.788547405868311	3.56641259515906	0.079010797386717	0.281353352886807
hsa-miR-375_TTTTGTTCGTTCGGCTCGCGTG	0.588825506950402	0.85253624413791	0.0790164052858537	0.281353352886807
hsa-miR-486-5p_CCTGTACTGAGCTGCCCCG	-0.334988439148436	8.73191640397623	0.0790559721231337	0.281353352886807
hsa-miR-5581-3p_TTCCATGCCTCCTAGAAGTTC	0.409515110432556	0.441457686114398	0.0790852456026266	0.281353352886807
hsa-miR-192-5p_CTGACCTATGAATTGACA	0.512196474900717	0.663135198942144	0.0791913514656158	0.281495863174691
hsa-miR-192-5p_TGACCTATGAATTGACAGCCAG	0.6503730282709	6.02148805472047	0.0794382997496647	0.282138361277559
hsa-miR-148a-3p_GTGCACTACAGAACTTTGT	0.730862835741163	1.53120886912665	0.0795510766655265	0.28230365424519
hsa-miR-1228-3p_TCACACCTGCCTCGCCCCCC	0.945853092220927	2.36264123937291	0.0796310705573268	0.282352431543533
hsa-miR-143-3p_CTGAGATGAAGCACTGTAGCT	0.376162097059358	0.427896785461549	0.0797010337670183	0.282365590951814
hsa-let-7a-5p_AGGTAGTAGGTTGTATAGT	-0.89499227059436	3.18311574600793	0.0799448577625071	0.282534987536045
hsa-miR-365a-3p_TAATGCCCCTAAAAATCCT	0.808645090635773	1.87026433877527	0.0799522562932711	0.282534987536045
hsa-miR-365b-3p_TAATGCCCCTAAAAATCCT	0.808645090635773	1.87026433877527	0.0799522562932711	0.282534987536045
hsa-miR-484_CTCAGTCCCCTCCCG	0.36088030739209	0.397353357726331	0.0800140145368385	0.282534987536045
hsa-miR-18a-3p_CTGCCCTAAGTGCTCCTTCT	0.576520031836898	0.819715703722717	0.0803383319781023	0.283445340141285
hsa-miR-148a-3p_CACTACAGAACTTTGT	0.565988647471723	0.754264299980047	0.0806802958332006	0.284206728571467
hsa-miR-331-5p_CTAGGTATGGTCCCAGGGAT	0.596421568964044	0.967257095532841	0.0806875038881922	0.284206728571467
hsa-miR-654-3p_CATATGTCTGCTGACCATCACC	0.54279221363254	1.1015191214515	0.0808862468013953	0.284558891280229
hsa-miR-486-5p_GTACTGAGCTGCCCCGAGG	0.451076103030831	0.42011503773319	0.080957610023332	0.284558891280229
hsa-miR-192-5p_TGACCTATGAATTGACAGCCAGT	0.661245484655857	6.32000114469323	0.0810220781649433	0.284558891280229
hsa-miR-369-3p_ATAATACATGGTTGATCTTT	0.433725044174465	0.438039328413798	0.0810545504491313	0.284558891280229
hsa-miR-183-5p_TGGCACTGGTAGAATTCACTG	0.508452218723993	0.684201968172673	0.081145664746348	0.284644298888012
hsa-miR-21-3p_CAACACCAGTCGATGGGCTG	0.531050552914585	0.639308005901001	0.0814372763359696	0.285268166804386
hsa-miR-451a_AAACCGTTACCATTACTGAGTTT	-0.375200297435919	8.52238049027651	0.081457381276616	0.285268166804386
hsa-miR-4492_GGGGCTGGGCGCGCG	0.574491667745568	0.656339305398606	0.0817837261764099	0.285832443276406
hsa-miR-122-5p_AGTGTGACAATGGTGTT	0.622947081873492	0.63060114336555	0.0818042030635307	0.285832443276406
hsa-miR-106b-3p_CCGCACTGTGGGTACTTG	-0.795917112620429	2.96998145568947	0.0818232101999056	0.285832443276406
hsa-miR-200a-5p_CATCTTACCGGACAGTGCTGG	0.632527162421539	0.980695694997493	0.0818888345416015	0.285832443276406
hsa-miR-379-5p_GGTAGACTATGGAACGTAGG	0.420492105885849	0.473664024462323	0.081953835214399	0.285832443276406
hsa-miR-3187-3p_TTGGCCATGGGGCTGCGCGG	0.510312204449271	0.613120368627424	0.0822360022661198	0.286427593670471
hsa-miR-335-5p_AAGAGCAATAACGAAAAATGT	0.627712074687327	0.71618639521639	0.0822588865914259	0.286427593670471
hsa-miR-100-5p_AACCCGTAGATCCGA	0.499776787224584	0.581003148716262	0.082535202807704	0.286543929444867
hsa-miR-99a-5p_AACCCGTAGATCCGA	0.499776787224584	0.581003148716262	0.082535202807704	0.286543929444867
hsa-miR-3178_CGGGGCGCGGCCGGA	0.741972204030581	1.45080276486572	0.0825391689047195	0.286543929444867
hsa-miR-15b-5p_GCAGCACATCATGGTTTAC	0.371417560525897	0.369042161684353	0.0825612260343259	0.286543929444867
hsa-miR-26b-5p_TCAAGTAATTCAGGATAGG	0.463121006667661	0.490453358427229	0.0828403305537259	0.287038570009001
hsa-miR-320a_CTGGGTTGAGAGGGCGAA	0.361610065042319	0.341603075032741	0.082876022249167	0.287038570009001
hsa-miR-663a_GCCGCGGGACCGCCC	0.531990187669961	0.443126934453085	0.0829057906337587	0.287038570009001
hsa-let-7b-5p_AGGTAGTAGGTTGTGTG	0.407953989365427	0.357605611476649	0.0833034865822585	0.287850110859673
hsa-miR-196b-5p_TAGGTAGTTTCCTGTTGTTGGGAT	0.426248732356933	0.512594354959707	0.0833058659004457	0.287850110859673
hsa-miR-21-5p_TAGCTTATCAGACTGA	0.475295388211884	0.638650990485536	0.0833796093669026	0.287850110859673
hsa-miR-28-3p_GATTGTGAGCTCCTGGA	0.355378258260402	0.332596316535308	0.0834103441838798	0.287850110859673
hsa-miR-106b-3p_CACTGTGGGTACTTGCT	0.411906259044175	0.543770855919656	0.0836886689381112	0.287996568151383
hsa-miR-31-5p_AGGCAAGATGCTGGCATAGCTGT	0.521869847288627	0.611959750751455	0.0837165954488709	0.287996568151383
hsa-miR-423-5p_GGCAGAGAGCGAGAC	0.421969956253958	0.374245035997502	0.0837197770447808	0.287996568151383
hsa-miR-29a-3p_CACCATCTGAAATCGGT	0.488150535956972	0.442576160037056	0.0837230755372039	0.287996568151383
hsa-miR-142-5p_ACCCATAAAGTAGAAAGCACTAC	0.394711214913461	0.471532725493609	0.0839151550674805	0.28837783088849
hsa-miR-181a-5p_ATTCAACGCTGTCGGTG	0.419067285285878	0.337291667311041	0.0839692370090606	0.28837783088849
hsa-miR-451a_TTTAGTAATGGTAATGGTTC	0.386832771542496	0.38572720865867	0.0840456631657058	0.288407903713557
hsa-miR-1468-5p_CTCCGTTTGCCTGTTTCGCT	0.397064029652945	0.622600051187211	0.0841473195469346	0.288524437577663
hsa-miR-671-3p_TCCGGTTCTCAGGGCTCCA	0.413800310520246	0.377756330363668	0.0845134979044441	0.28954130791221
hsa-miR-532-3p_CTCCCACACCCAAGGCTTGC	0.437160642498319	0.444221324976239	0.0845797579424452	0.28954130791221
hsa-miR-130a-3p_CAGTGCAATGTTAAAAGGG	0.566774058461026	0.877605882471508	0.0849440109977943	0.290554875499678
hsa-miR-92a-3p_TTGCACTTGTCCCGGCCTGTT	-0.740853953535012	4.52070305153155	0.0850547293455845	0.290700285862776
hsa-miR-324-3p_ACTGCCCCAGGTGCTGCTGG	-0.738926385777011	2.11861246111497	0.0852873234164413	0.291261676603264
hsa-miR-125a-5p_TCCCTGAGACCCTTT	0.494291678665935	0.631381586265625	0.0853946626520832	0.291394757584611
hsa-miR-1247-5p_ACCCGTCCCGTTCGTCCCCG	1.08279821155533	2.44137144386836	0.0854898107359606	0.291486058685331
hsa-miR-1291_GTGGCCCTGACTGAAGACCAGCAGTTGT	0.420376347339481	0.329053721634647	0.0856187526816824	0.29161136061171
hsa-miR-744-5p_GCGGGGCTAGGGCTAACAG	0.345058576097759	0.301058098552718	0.0856634029765041	0.29161136061171
hsa-miR-30c-5p_ACATCCTACACTCTCAGCT	0.453617252742109	0.564451644678875	0.086136153922482	0.292929176647042
hsa-miR-30e-5p_TGTAAACATCCTTGACTGGAAG	-0.296730363209575	8.77362504382296	0.0861879839313447	0.292929176647042
hsa-miR-217_TACTGCATCAGGAACTGATTGG	0.40445745575562	0.349320126742971	0.0867877551054656	0.294469140389383
hsa-miR-486-3p_GGGGCAGCTCAGTACAGGATA	0.373208703249046	0.323073169536437	0.0869049519428364	0.294469140389383
hsa-miR-941_ACCCGGCTGTGTGCACATGTGC	0.450460223709732	0.444981561527999	0.086905051342918	0.294469140389383
hsa-miR-1180-3p_TTTCCGGCTCGCGTGGGTG	0.51492532684454	0.891750587309024	0.0869632343370674	0.294469140389383
hsa-miR-361-3p_TCCCCCAGGTGTGATTCTGATTTG	-0.494966961706108	6.06768661963275	0.0869865433482481	0.294469140389383
hsa-let-7b-5p_GTAGTAGGTTGTGTGG	0.605834171943159	1.15325450584415	0.0870737230079473	0.29453032338085
hsa-miR-433-3p_ATCATGATGGGCTCCTCGGTGTT	0.686138454022855	1.04160442475688	0.0873856483734997	0.294859177604007
hsa-miR-486-3p_CGGGGCAGCTCAGTACAGG	0.638264880206062	1.18974671532389	0.0874484105596244	0.294859177604007
hsa-miR-146a-5p_AGAACTGAATTCCATGGGTTG	0.649883827940822	1.22972442835506	0.0874489781031879	0.294859177604007
hsa-let-7a-5p_TGAGGTAGTAGGTTGTATAGTTAG	0.412610925963895	0.372389126608134	0.0874859499124734	0.294859177604007
hsa-miR-450a-2-3p_TTGGGGACATTTTGCATTCAT	0.37525803411029	0.391897619990144	0.0876176373181127	0.294859177604007
hsa-miR-511-5p_GTGTCTTTTGCTCTGCAGTC	0.443893907272062	0.565213964654064	0.087624553654062	0.294859177604007
hsa-miR-27b-3p_CAGTGGCTAAGTTCTGC	0.380905481928153	0.297627448372305	0.0876552271291124	0.294859177604007
hsa-miR-495-3p_AACAAACATGGTGCACTTCTTT	0.521346474607726	0.780849876225531	0.087815897268056	0.295166683088687
hsa-miR-378a-3p_CTGGACTTGGAGTCAGAAGG	0.680673229766951	1.13790195612611	0.0878863794507913	0.295170803167275
hsa-miR-1307-3p_ACTCGGCGTGGCGTCGG	0.454580074931179	0.402488082050682	0.0882316798789442	0.296097180822095
hsa-miR-99b-5p_GTAGAACCGACCTTGC	0.396643721968092	0.339115637528361	0.0883900862080783	0.296395395294122
hsa-miR-3615_CTCGGCTCCTCGCGGCT	0.400487433551268	0.310586811147458	0.0885369862019753	0.296654587415738
hsa-miR-4306_TGGAGAGAAAGGCAGT	0.53219167737443	0.55945456854331	0.0887512442707449	0.297138886945731
hsa-miR-451a_CCGTTACCATTACTGAG	-0.797509824470177	3.78311755319165	0.0889684970091664	0.297632444468656
hsa-miR-146a-5p_GAGAACTGAATTCCATGGGTTGT	0.796083707735984	2.24107179750966	0.0891579744516007	0.298032382049194
hsa-miR-30e-3p_TTTCAGTCGGATGTTTACAG	0.408321480985253	0.371359735040362	0.0894299196795352	0.29870714551268
hsa-miR-146b-5p_TGAGAACTGAATTCCATAGGCT	-0.610718025158593	6.02779202583478	0.0895860557388294	0.298994337947448
hsa-let-7i-3p_CTGCGCAAGCTACTGCCTTGC	0.615495752579464	1.12535123946304	0.0899950147289135	0.300124219698458
hsa-miR-4433b-5p_ATGTCCCACCCCCACTCCTG	0.85212568603759	2.26533045874671	0.0903246840699528	0.30071762667795
hsa-miR-30b-5p_TAAACATCCTACACTCAGCT	0.555720338951046	0.95061479848559	0.0903574210933702	0.30071762667795
hsa-miR-3613-5p_TTGTACTTTTTTTTTTGT	0.48224842019735	0.579625523523883	0.0903846268827907	0.30071762667795
hsa-miR-3620-3p_TCACCCTGCATCCCGCACCCA	0.364152641127199	0.353635941242014	0.0904858940785862	0.300819719627874
hsa-miR-10b-5p_TACCCTGTAGAACCGAATTT	0.712843492393904	5.03474535168211	0.0906681296228874	0.300845917157341
hsa-let-7g-5p_TGAGGTAGTAGTTTGTACAGT	-0.237122852937054	10.7119534781452	0.0906767294913122	0.300845917157341
hsa-miR-503-5p_TAGCAGCGGGAACAGTTCT	0.799924802918577	1.90546016838123	0.0907708025116427	0.300845917157341
hsa-miR-7704_GGGGTCGGCGGCGAC	0.457849036611477	0.37359612397291	0.0907761261061335	0.300845917157341
hsa-miR-191-5p_ACGGAATCCCAAAAGCAG	-0.764688042381275	2.97721358388435	0.0911122442501963	0.301437249243057
hsa-miR-101-3p_GTACAGTACTGTGATAACTGA	-0.347995945455382	8.1661730685532	0.0912080937768149	0.301437249243057
hsa-miR-374b-5p_ATATAATACAACCTGCTAAGT	-0.62830402656816	5.23138726487167	0.0912834398714183	0.301437249243057
hsa-miR-425-3p_CCATCGGGAATGTCGTGTCCG	0.451679303674622	0.544339263426799	0.0913413904443372	0.301437249243057
hsa-miR-320a_AAAAGCTGGGTTGAGAGGGC	0.521161911435145	9.29837976253928	0.0913789127222032	0.301437249243057
hsa-miR-320b_AAAAGCTGGGTTGAGAGGGC	0.521161911435145	9.29837976253928	0.0913789127222032	0.301437249243057
hsa-miR-27b-3p_TTCACAGTGGCTAAGTTCTGC	0.299928963963147	8.31007384117293	0.0915012889432562	0.30152747145253
hsa-miR-885-5p_ATTACACTACCCTGCCTCT	0.61211214349016	0.766902612284494	0.091569033273537	0.30152747145253
hsa-miR-10a-3p_CAAATTCGTATCTAGGGGAA	0.761319253954084	1.30637751786249	0.0916788225348796	0.30152747145253
hsa-miR-505-5p_GGGAGCCAGGAAGTATTGATGTTT	0.385320422103786	0.347441606034414	0.0917458384631389	0.30152747145253
hsa-miR-4665-5p_CTGGGGGACGCGTGAGCGCGAGC	0.553151071627602	0.805162648613847	0.091829763302287	0.30152747145253
hsa-miR-6883-3p_TTCCCTATCTCACTCTCCTCA	0.37914169319664	0.410071755503888	0.0918307503391329	0.30152747145253
hsa-miR-6815-5p_TAGGTGGCGCCGGAGGAGTCA	0.56109025482959	1.04055673192416	0.0923879307890199	0.302657882398015
hsa-miR-3605-5p_TGAGGATGGATAGCAAGGAAGC	0.492025078380326	0.565420913381095	0.0924148849752434	0.302657882398015
hsa-miR-99b-5p_CCCGTAGAACCGACCTTG	0.532597300081051	0.724888397315283	0.0924808219019362	0.302657882398015
hsa-miR-494-3p_TGAAACATACACGGGAAACCTC	0.402335515843461	0.436159122317618	0.0925173244663523	0.302657882398015
hsa-miR-425-5p_AATGACACGATCACTCCCGT	-0.43426174493456	6.72971715163319	0.0925300846467888	0.302657882398015
hsa-miR-142-3p_TGGAGGGTGTAGTGTTTCCTACTTTATGGA	0.415332997585323	0.498605715917702	0.092897665756723	0.303483896564224
hsa-miR-335-3p_TTTTTCATTATTGCTCCTGACCT	0.428647605479988	0.338967906547232	0.0929250316790973	0.303483896564224
hsa-miR-181a-2-3p_ACCACTGACCGTTGACTGTAC	-0.756831946192237	3.9620678609855	0.0934898747361298	0.305094828579927
hsa-miR-193b-5p_CGGGGTTTTGAGGGCGAGAT	0.778519600340877	1.33710283918389	0.0935882236616892	0.305182103478286
hsa-miR-23b-3p_ATCACATTGCCAGGGATTACC	0.361677314518765	6.96643819523256	0.0936795319719768	0.305246303719087
hsa-miR-181b-5p_AACATTCATTGCTGTCGG	0.40212932927882	0.452974708576121	0.0939260013807869	0.30581559807862
hsa-miR-191-5p_AACGGAATCCCAAAAGCAG	-0.600509234362606	5.71404248274668	0.0941199419128781	0.306130298271292
hsa-miR-150-3p_CCTGGTACAGGCCTGGGGGACA	0.436073163551073	0.380146600374223	0.0941749099378481	0.306130298271292
hsa-miR-1273h-3p_TGCAGACTCGACCTCCCAGGCT	0.632121886493432	1.28712951194123	0.0942381396837014	0.306130298271292
hsa-miR-324-5p_CGCATCCCCTAGGGCATTGGTGT	0.529335374543764	0.932911362793359	0.0943916088330071	0.306395306052
hsa-miR-125a-5p_TGAGACCCTTTAACCTGTGA	0.450863998322406	0.53376981010115	0.0945221623013011	0.306585582745925
hsa-miR-424-3p_AAAACGTGAGGCGCTGCT	0.400983149489213	0.410064043097905	0.0946672343675996	0.306731754980718
hsa-let-7f-5p_GAGGTAGTAGATTGTATAGT	-0.70940331549936	4.99365605836014	0.0947111660146937	0.306731754980718
hsa-miR-28-3p_ACTAGATTGTGAGCTCCTGGAG	-0.817962870065018	4.02133716356731	0.0948213286623701	0.30674838397826
hsa-miR-483-5p_GACGGGAGGAAAGAAGGGAGT	0.528173177937457	0.493365935062041	0.0948602463827654	0.30674838397826
hsa-miR-206_TGGAATGTAAGGAAGTGTGT	0.418709540241966	0.378239904868083	0.0951780522126144	0.307542728226052
hsa-miR-150-5p_CCAACCCTTGTACCAGTG	0.533762963030383	0.652975228609991	0.0953488981342347	0.30785297361004
hsa-miR-139-5p_TACAGTGCACGTGTCTCCA	0.347836530755274	0.354172346807933	0.095418530769325	0.30785297361004
hsa-miR-361-5p_TATCAGAATCTCCAGGGGTA	0.442920457674018	0.704756348631662	0.0957046497110913	0.30825461763859
hsa-miR-500a-3p_GCACCTGGGCAAGGATTCT	0.359699492205742	0.364267631913301	0.0957598604058011	0.30825461763859
hsa-miR-98-5p_AGGTAGTAAGTTGTATTGT	0.351594183701052	0.301157152282845	0.0957599985343718	0.30825461763859
hsa-miR-627-5p_GTGAGTCTCTAAGAAAAGAGG	0.411395027828177	0.386581685393159	0.0959230507637267	0.30854644706038
hsa-miR-4746-5p_CCGGTCCCAGGAGAACCTGCAG	0.354222897508624	0.314064951068755	0.0960216961944693	0.308630821403339
hsa-let-7b-5p_TAGTAGGTTGTGTGGT	0.732906124788444	1.33737410952847	0.0962153114806764	0.309020088568683
hsa-miR-885-5p_TTACACTACCCTGCCTCT	0.487973102653896	0.500651313968322	0.0963402094787226	0.309188232528852
hsa-miR-1180-3p_TTTCCGGCTCGCGTGGGTGTGT	-0.658723079732582	4.58655813700937	0.0965213871263737	0.309462280846346
hsa-miR-146b-5p_GAGAACTGAATTCCATAGGCTGT	-0.777756154822616	2.66879277885357	0.096604584698537	0.309462280846346
hsa-miR-93-5p_CAAAGTGCTGTTCGT	0.498332685000504	0.693094781206842	0.0966779760451997	0.309462280846346
hsa-miR-223-3p_AGTTTGTCAAATACCCCA	0.546422293752345	1.13311567430172	0.0967653695904164	0.309462280846346
hsa-let-7d-3p_TATACGACCTGCTGCCTTTC	-0.399691770869468	6.85880776899056	0.0967886486082074	0.309462280846346
hsa-miR-451a_CGTTACCATTACTGAGTT	-0.782210732304923	2.82459853381387	0.0969173969002736	0.309641638372538
hsa-miR-10a-5p_TACCCTGTAGATCCGAA	0.902426019687234	2.55984875816177	0.0973152736265513	0.310521124544607
hsa-miR-423-3p_CGGTCTGAGGCCCCTCAGT	0.783235751676539	2.2232804157533	0.097344298141362	0.310521124544607
hsa-miR-423-3p_GCTCGGTCTGAGGCCCCT	0.760973416026647	1.66548845711883	0.0974529365658672	0.310521124544607
hsa-miR-146b-5p_AGAACTGAATTCCATAGGCTGT	0.521564509340271	0.830796355092927	0.0974841071423471	0.310521124544607
hsa-miR-664a-3p_TATTCATTTATCCCCAGCCTACAAA	0.361587719722952	0.435783733425717	0.0977414462158629	0.310901614923968
hsa-miR-181b-5p_AACATTCATTGCTGTCGGT	0.75560459401248	1.53099832189814	0.0978445931533761	0.310901614923968
hsa-miR-4732-3p_CTGACCTGTCCTGTTCT	0.489998630992851	0.500259298209148	0.0978748080010909	0.310901614923968
hsa-miR-29c-3p_AGCACCATTTGAAAT	0.591387806857713	0.719052329674684	0.0978953466044028	0.310901614923968
hsa-miR-181a-2-3p_AACCACTGACCGTTGACTGT	0.443414777807063	0.402479884377993	0.0980882524634226	0.311154703000762
hsa-miR-93-5p_AGTGCTGTTCGTGCAGGT	0.336236514349247	0.353602357207258	0.0981210513451487	0.311154703000762
hsa-miR-125a-5p_GTCCCTGAGACCCTTTAACCTGT	0.505776137777638	0.545683068144725	0.0982766654052547	0.311277904778321
hsa-miR-425-3p_TCGGGAATGTCGTGTCCGCCC	0.375192642274607	0.403383732008346	0.0983059736817505	0.311277904778321
hsa-miR-223-5p_TTTGACAAGCTGAGTTGGACACT	0.477802721574353	0.679183558901732	0.0983891435638558	0.311309970207241
hsa-miR-22-3p_GCCAGTTGAAGAACTGT	-0.84184509353142	3.03260399878336	0.0987366790818432	0.312074254852783
hsa-miR-320c_AAAAGCTGGGTTGAGAGGGT	0.852054300662586	2.20930465512044	0.0987771397926806	0.312074254852783
hsa-miR-181a-5p_ACATTCAACGCTGTCGGTGAGTTT	0.361608837147836	0.319783871915488	0.0988508561272243	0.312075813936467
hsa-miR-193a-5p_TCTTTGCGGGCGAGATGA	0.442078470683241	0.431136688667464	0.0989558274943471	0.31215617442747
hsa-miR-29b-1-5p_GCTGGTTTCATATGGTGGTTTAGA	0.508930371922518	0.858306397115609	0.0990227939525902	0.31215617442747
hsa-miR-29b-3p_CTAGCACCATTTGAAATC	0.392766911012849	0.37272341526194	0.0995629272446651	0.313337085553802
hsa-miR-29c-3p_CTAGCACCATTTGAAATC	0.392766911012849	0.37272341526194	0.0995629272446651	0.313337085553802
hsa-miR-19b-3p_GTGCAAATCCATGCAAAACTG	0.352826639557725	0.362271388279354	0.0997618721950891	0.313337085553802
hsa-miR-181d-5p_AACATTCATTGTTGTCGGTGGG	0.400936658874908	0.461371917681549	0.0997631970452864	0.313337085553802
hsa-let-7b-5p_GTGAGGTAGTAGGTTGTGTGGTTT	0.410418771984219	0.400209465855548	0.0998206443474422	0.313337085553802
hsa-miR-574-5p_TGAGTGTGTGTGTGTGAGT	0.510876182538566	0.596108872600917	0.09983851764009	0.313337085553802
hsa-miR-18a-3p_ACTGCCCTAAGTGCTCCTTCTGG	0.653246073377436	1.89129144974205	0.10006060962546	0.313803030333857
hsa-miR-532-5p_CATGCCTTGAGTGTAGGACCG	-0.761486969795439	3.06709775379129	0.100540078877793	0.315074864836142
hsa-miR-671-5p_AGGAAGCCCTGGAGGGGCTGGAGGT	0.426547152326872	0.496325080780466	0.100759092555199	0.315403945454714
hsa-miR-4488_GGGGCGGGCTCCGGC	0.787460006247933	1.20782552449334	0.100795215360102	0.315403945454714
hsa-miR-574-3p_CACGCTCATGCACACACCC	0.517397022855851	0.895350344693655	0.101007150075011	0.315403945454714
hsa-miR-95-3p_TTCAACGGGTATTTATTGAGCA	0.692727707279997	1.53098041023102	0.101012980003381	0.315403945454714
hsa-let-7f-5p_ATGAGGTAGTAGATTGTATAG	0.395062916397421	0.443938838310462	0.101015106885426	0.315403945454714
hsa-miR-1307-3p_ACTCGGCGTGGCGTCGGTCGTG	0.53381210649925	0.714502656017116	0.101211210544255	0.315784904348179
hsa-miR-425-5p_ATGACACGATCACTCCCG	0.445728177249998	0.642954981775908	0.101433108017448	0.316172607510886
hsa-miR-199a-3p_CAGTAGTCTGCACATTGGTT	0.74906744520055	4.03554952696598	0.101594096837568	0.316172607510886
hsa-miR-199b-3p_CAGTAGTCTGCACATTGGTT	0.74906744520055	4.03554952696598	0.101594096837568	0.316172607510886
hsa-miR-10a-5p_TACCCTGTAGATCCGAAT	0.971879089713301	3.97325595713651	0.101632208420909	0.316172607510886
hsa-miR-151a-3p_CTGAAGCTCCTTGAGG	0.382637725443103	0.33970658056531	0.101837514165237	0.316339173682396
hsa-miR-363-3p_AATTGCACGGTATCCATCTGTAA	0.402710189283546	0.614321490027036	0.10188071157387	0.316339173682396
hsa-miR-139-5p_CTACAGTGCACGTGTCTCCA	0.478171613939262	0.633696779508297	0.1019535292023	0.316339173682396
hsa-miR-150-3p_TGGTACAGGCCTGGGGGACA	0.458827763465715	0.554831040779018	0.101982643040735	0.316339173682396
hsa-miR-320a_AAAGCTGGGTTGAGAGGGCGAAAA	0.43904547608005	0.575688076337235	0.102188412097913	0.316613450008195
hsa-miR-148a-3p_CAGTGCACTACAGAACTT	0.380939154719202	0.336994004380419	0.102219640359286	0.316613450008195
hsa-miR-3613-5p_GTTGTACTTTTTTTTTTGT	0.747672027896029	2.38715040910367	0.102441870544796	0.316737529846435
hsa-miR-502-3p_AATGCACCTGGGCAAGGATTCA	-0.616840623953014	5.20245070652819	0.10244228055605	0.316737529846435
hsa-miR-16-2-3p_CCAATATTACTGTGCTGCT	-0.787226117363236	2.61863511882846	0.102482649849421	0.316737529846435
hsa-miR-6087_GTGAGGCGGGGGGGCGAGC	0.496227586004843	0.448866853219572	0.102630628286856	0.316856042088602
hsa-let-7a-5p_GAGGTAGTAGGTTGTAT	0.422471001359758	0.367372170197664	0.102744028664113	0.316856042088602
hsa-let-7c-5p_GAGGTAGTAGGTTGTAT	0.422471001359758	0.367372170197664	0.102744028664113	0.316856042088602
hsa-miR-374a-5p_TTATAATACAACCTGATAAGT	0.720620830541731	4.1446309788803	0.103054960537674	0.317545446817135
hsa-miR-122-5p_GTGGAGTGTGACAATGGTGTTT	0.713820063731096	1.46703671065969	0.10311658807952	0.317545446817135
hsa-miR-484_GTCAGGCTCAGTCCCCTCCCGA	0.354573779723249	0.325034414880014	0.103220885914443	0.31763712329773
hsa-miR-30a-5p_ACATCCTCGACTGGAAGC	0.377337230811158	0.400464330773981	0.103429543546296	0.317869404064499
hsa-miR-23a-5p_TGGGGTTCCTGGGGATGGGATT	0.605706912485794	1.38097746701844	0.10346078789259	0.317869404064499
hsa-miR-374a-3p_CTTATCAGATTGTATTGTAA	0.416955456368095	0.452486716383568	0.103520115636209	0.317869404064499
hsa-miR-483-3p_TCACTCCTCTCCTCCCG	0.588397074870831	0.639435114332622	0.103976739988511	0.318848104975375
hsa-miR-151a-5p_CTCGAGGAGCTCACAGTCTAG	0.375861956983355	0.513882988394344	0.104063283439875	0.318848104975375
hsa-miR-151b_CTCGAGGAGCTCACAGTCTAG	0.375861956983355	0.513882988394344	0.104063283439875	0.318848104975375
hsa-miR-130b-5p_ACTCTTTCCCTGTTGCACTACTA	0.399722586430083	0.442147051182883	0.104141056710581	0.318857172198633
hsa-miR-454-5p_ACCCTATCAATATTGTCTCT	0.385687633520418	0.456189266797685	0.104990421841858	0.321136020631453
hsa-miR-18a-3p_CTGCCCTAAGTGCTCCTTCTG	0.500341705465222	0.630897550432908	0.105036042412071	0.321136020631453
hsa-miR-6087_GTGAGGCGGGGGGGCG	0.540568259875038	0.499136508694382	0.105216403988562	0.321456855770073
hsa-miR-10a-5p_ATACCCTGTAGATCCGAATTTG	0.859008666921399	3.08905413769586	0.105448084968539	0.321716861075736
hsa-miR-320a_GAAAAGCTGGGTTGAGAGGG	0.919360990823642	2.95167145840656	0.105623715139296	0.321716861075736
hsa-miR-320b_GAAAAGCTGGGTTGAGAGGG	0.919360990823642	2.95167145840656	0.105623715139296	0.321716861075736
hsa-miR-320c_GAAAAGCTGGGTTGAGAGGG	0.919360990823642	2.95167145840656	0.105623715139296	0.321716861075736
hsa-miR-326_CCTCTGGGCCCTTCCTCC	0.414293317080449	0.568022273044115	0.105734070178197	0.321716861075736
hsa-miR-186-5p_AAAGAATTCTCCTTTTGGGCT	-0.548207539510043	5.64190822067941	0.105754416322643	0.321716861075736
hsa-miR-139-5p_TACAGTGCACGTGTCTCCAGT	0.401740344083237	0.465542063114014	0.106158190756163	0.32265460882664
hsa-miR-339-3p_AGCGCCTCGACGACAGAG	0.366670736627525	0.343665324814399	0.106214081694926	0.32265460882664
hsa-miR-450b-5p_TTTTGCAATATGTTCCTGAATAT	0.463396205597842	0.82020266049925	0.106438643335518	0.323106479982891
hsa-miR-100-5p_AACCCGTAGATCCGAAC	0.504737027690256	0.718636307205163	0.106848776489361	0.323550802311684
hsa-miR-7-5p_GAAGACTAGTGATTTTGTTGT	0.470683254426901	0.535576401606442	0.106851368420218	0.323550802311684
hsa-miR-126-5p_TATTACTTTTGGTACGCG	0.325270415096984	0.397694683601213	0.106901637867868	0.323550802311684
hsa-miR-200b-5p_CATCTTACTGGGCAGCATTGGA	0.502597348130167	0.635652552226539	0.106955790593332	0.323550802311684
hsa-miR-140-3p_CCACAGGGTAGAACCACG	0.390443756337066	0.626280192271248	0.107009421740418	0.323550802311684
hsa-miR-30a-5p_AACATCCTCGACTGGAAG	0.451398148247264	0.471491027114867	0.107040504753513	0.323550802311684
hsa-miR-625-3p_ACTATAGAACTTTCCCCCT	0.436478569912687	0.407782540729153	0.107171486261039	0.32371713284518
hsa-let-7a-5p_GAGGTAGTAGGTTGT	0.379686016581758	0.320112529550383	0.107652706377557	0.323742178821329
hsa-let-7b-5p_GAGGTAGTAGGTTGT	0.379686016581758	0.320112529550383	0.107652706377557	0.323742178821329
hsa-let-7c-5p_GAGGTAGTAGGTTGT	0.379686016581758	0.320112529550383	0.107652706377557	0.323742178821329
hsa-miR-671-3p_TCCGGTTCTCAGGGCTCCAC	0.394321150954441	0.411699936313246	0.107752980175644	0.323742178821329
hsa-miR-486-5p_ACTGAGCTGCCCCGAGG	0.365369673215866	0.55467682838749	0.107842386210772	0.323742178821329
hsa-miR-16-2-3p_ACCAATATTACTGTGCTGC	0.325418860373545	0.3863379925592	0.107871856412746	0.323742178821329
hsa-let-7i-5p_GGTAGTAGTTTGTGCT	0.431713263217013	0.597100839108964	0.107887725858178	0.323742178821329
hsa-miR-99a-5p_CCGTAGATCCGATCTTG	0.373608088725641	0.493456025515422	0.108027041836713	0.323742178821329
hsa-miR-191-3p_GCTGCGCTTGGATTTCGTC	0.421497579745465	0.626688872351605	0.108077654686945	0.323742178821329
hsa-miR-148a-3p_TCAGTGCACTACAGAACTTTGTCT	0.672965497660202	2.00784563229884	0.108129745606442	0.323742178821329
hsa-miR-371b-5p_ACTCAAAAGATGGCGGCACTT	0.485277162045232	0.997004027524118	0.108163217980984	0.323742178821329
hsa-miR-23a-3p_ATCACATTGCCAGGG	0.623042986412361	1.06713626791849	0.108225910547308	0.323742178821329
hsa-miR-92a-3p_TATTGCACTTGTCCC	0.64319215155756	1.33255267026589	0.108238285115037	0.323742178821329
hsa-let-7i-5p_GAGGTAGTAGTTTGTGCT	0.78441904839766	2.19059437332417	0.108243220276958	0.323742178821329
hsa-miR-10b-5p_GTAGAACCGAATTTG	0.373480826319684	0.308280791957256	0.108490679120962	0.32425475064063
hsa-miR-128-3p_TCACAGTGAACCGGTCTCT	-0.31952987154636	7.50127931934577	0.108636595792301	0.324463329549255
hsa-miR-92b-3p_TATTGCACTCGTCCCGGCCTCC	0.521676058910144	6.3178192583401	0.108759679759754	0.324496638279839
hsa-let-7d-5p_AGGTAGTAGGTTGCATAG	0.542125092683677	0.733478516923468	0.108800022548543	0.324496638279839
hsa-miR-223-3p_TCAGTTTGTCAAATACCCCAAG	0.401834829999289	0.568375787685892	0.109045380480826	0.324813633428426
hsa-miR-10b-5p_TAGAACCGAATTTGT	0.403230880197171	0.360138243338834	0.10917753356493	0.324813633428426
hsa-miR-423-3p_TCGGTCTGAGGCCCCTCA	0.371432913344569	0.418006053318292	0.109246397651148	0.324813633428426
hsa-miR-340-5p_TTATAAAGCAATGAGACT	0.395872033182166	0.344551509675154	0.109249440583814	0.324813633428426
hsa-miR-23a-3p_ATCACATTGCCAGGGATTT	-0.363345409963406	8.30328041637306	0.109287365165735	0.324813633428426
hsa-miR-151a-3p_GACTGAAGCTCCTTGAGG	0.493146088790356	0.856254231044005	0.109799844649778	0.32573829301593
hsa-miR-6803-3p_TCCCTCGCCTTCTCACCCT	0.759661891688602	1.50786487260621	0.109811883584056	0.32573829301593
hsa-miR-222-3p_CTACATCTGGCTACTGGGTCT	0.439186645082846	0.787683012922029	0.109865188798504	0.32573829301593
hsa-miR-221-3p_CATTGTCTGCTGGGTT	0.481006093200538	0.753171197964548	0.109970111502503	0.32573829301593
hsa-miR-186-5p_AGAATTCTCCTTTTGGGCTT	0.389243415484851	0.3765644664316	0.11000709195697	0.32573829301593
hsa-miR-181a-5p_TTCAACGCTGTCGGTGAG	0.416911142815643	0.505510579449349	0.11005704878999	0.32573829301593
hsa-miR-183-5p_TGGCACTGGTAGAATTCACTGT	0.405245951615262	0.432971289848123	0.11101670846573	0.32835059783549
hsa-miR-616-3p_AAGTCATTGGAGGGTTTGAGCAG	0.393272007010452	0.407035769367114	0.111320469464658	0.32882703553142
hsa-miR-3679-5p_TGAGGATATGGCAGGGAA	0.370654434470583	0.316267060380232	0.111332100486119	0.32882703553142
hsa-miR-629-5p_TGGGTTTACGTTGGGAGAAC	-0.758728293148609	4.09943717664469	0.111522101927564	0.32916010970587
hsa-miR-423-3p_AGCTCGGTCTGAGGCCCCTCAGTC	0.568235737216446	1.25945559181092	0.111719830240727	0.329509284672219
hsa-miR-656-3p_AATATTATACAGTCAACCTCT	0.516600309673262	0.803820064685142	0.111839779350551	0.329509284672219
hsa-miR-22-3p_AAGCTGCCAGTTGAAGAACTGT	-0.177990427001138	12.3748331429315	0.111918608793159	0.329509284672219
hsa-miR-877-3p_TCCTCTTCTCCCTCCTCCCA	0.41362511485897	0.349601117448147	0.111949658424536	0.329509284672219
hsa-miR-425-5p_ATGACACGATCACTCCCGT	0.732821633609751	1.88866043773637	0.112035630888657	0.329534754208045
hsa-miR-532-3p_CCTCCCACACCCAAGGCTTG	-0.791187530067325	3.32668366511912	0.112231056995781	0.329735077960191
hsa-miR-23a-3p_AATCACATTGCCAGGGATTTC	0.508415020511489	1.03282881811023	0.112444181406203	0.329735077960191
hsa-miR-451a_AAACCGTTACCATTACTG	-0.745428592220511	3.8240802357036	0.11251121552842	0.329735077960191
hsa-miR-16-5p_TAGCAGCACGTAAATATTG	-0.582522905736557	5.86522288313263	0.112530167860497	0.329735077960191
hsa-miR-146a-5p_TTGAGAACTGAATTCCATGGGTT	0.591431611642278	1.36466076229808	0.112539156344149	0.329735077960191
hsa-miR-106b-3p_CCGCACTGTGGGTACTTGC	-0.703586488137694	3.36879865339181	0.112567934873787	0.329735077960191
hsa-miR-20b-5p_CAAAGTGCTCATAGTGCAGGTAG	-0.692549078271585	2.26703961006985	0.113093024986828	0.330953673203244
hsa-miR-326_CCTCTGGGCCCTTCCTC	0.425472959595976	0.425977793643798	0.113139254307162	0.330953673203244
hsa-miR-16-5p_CTAGCAGCACGTAAATATTGGCGT	0.34546234288504	0.441705087441867	0.113474675833835	0.331707179975174
hsa-miR-6726-3p_TGCTCGCCCTGTCTCCCGCT	0.520662878276255	0.642663644196601	0.113574100629201	0.331770265169058
hsa-miR-186-5p_AAAGAATTCTCCTTTTGGGC	0.730289559165204	2.29280352114889	0.113943747158417	0.332404238672286
hsa-miR-6087_GATCGTTTTTTCACTGACCCGGTGAGG	0.358419031885152	0.284986141010894	0.11394711231821	0.332404238672286
hsa-miR-223-3p_TGTCAGTTTGTCAAATA	0.47373875591084	0.630431283664065	0.114100986628876	0.332625448024808
hsa-miR-182-5p_TTTGGCAATGGTAGAACTCACA	-0.440892950160591	7.6538856424564	0.114310120975144	0.333007338069764
hsa-miR-183-5p_TATGGCACTGGTAGA	0.51542262531595	0.686175738861893	0.11450974776423	0.333361027985757
hsa-miR-342-3p_ACACAGAAATCGCACCCGTCA	0.340635659974194	0.311007136710447	0.1148320762486	0.334071200663162
hsa-miR-1-3p_GAATGTAAAGAAGTATGTAT	0.420677679120164	0.364465363159153	0.115404787273657	0.335447406065425
hsa-miR-22-3p_GCTGCCAGTTGAAGAACTGTT	0.346838480757529	0.396739929632615	0.115462539816513	0.335447406065425
hsa-miR-150-5p_TCTCCCAACCCTTGTACCA	-0.697539628937891	4.93625854560076	0.115671056156641	0.335824278841693
hsa-miR-1306-3p_GACGTTGGCTCTGGTGGTGA	0.518584049525834	0.677396173028749	0.115801847111064	0.335975134368519
hsa-miR-671-5p_AGGAAGCCCTGGAGGGGCTGGAGG	0.378775238597325	0.388984018659174	0.115900448007578	0.336032455379795
hsa-miR-760_CGGCTCTGGGTCTGTGGGG	0.450969884076416	0.473299602404165	0.116019636676726	0.336102268723055
hsa-miR-3613-5p_TTGTACTTTTTTTTTTGTT	0.352646693177762	0.427871462518887	0.116082247667841	0.336102268723055
hsa-miR-222-3p_CTACATCTGGCTACTGGGT	0.425299859097116	0.589411188647801	0.116197770230775	0.336208348081169
hsa-miR-1294_TGTGAGGTTGGCATTGTTG	0.602530506017854	1.34286403229682	0.116464479431951	0.336460287553384
hsa-miR-122-5p_TGTGACAATGGTGTTTGT	0.893178322185262	3.74598763709872	0.116498028600764	0.336460287553384
hsa-miR-193b-3p_AACTGGCCCTCAAAG	0.599183020288679	1.07822458938137	0.116521676308962	0.336460287553384
hsa-miR-125b-5p_CTGAGACCCTAACTTG	0.322749539588557	0.38239980500068	0.116739724005216	0.33679103977922
hsa-miR-16-5p_GCAGCACGTAAATATTGGC	-0.735597424019338	2.30964411713595	0.116850019709245	0.33679103977922
hsa-miR-125b-5p_TGAGACCCTAACTTG	0.348465071687521	0.446168748603595	0.116873286680776	0.33679103977922
hsa-miR-92a-1-5p_AGGTTGGGATCGGTTGCAATGC	0.353046549973127	0.38019175259146	0.116978324044225	0.336799721053431
hsa-miR-450a-5p_TTTTGCGATGTGTTCCTAAT	0.519205908233288	1.01130956528186	0.117034346992053	0.336799721053431
hsa-miR-338-5p_ACAATATCCTGGTGCTGAGT	0.578101989821762	0.92613907927258	0.117207149520829	0.337069413804164
hsa-miR-335-5p_AGAGCAATAACGAAAAATG	0.435709512017441	0.439188036029806	0.117356025481591	0.337165781586202
hsa-miR-5193_TCCTCTACCTCATCCCAGTTCCA	0.426467750004143	0.519638625878443	0.117432441319845	0.337165781586202
hsa-miR-146b-5p_AGAACTGAATTCCATAGGCTG	0.319821945138265	0.324486250036313	0.11747798818759	0.337165781586202
hsa-miR-3074-5p_GTTCCTGCTGAACTGAGCCAGT	0.430036461327125	0.661570191517768	0.11767737964146	0.33751076179805
hsa-miR-140-3p_CCACAGGGTAGAACCACGGA	-0.687789188001558	2.19102337456486	0.118012303217076	0.337954607692398
hsa-miR-6087_ACCCGGTGAGGCGGGGGGGCG	0.389014515257727	0.346047106952668	0.118091919876417	0.337954607692398
hsa-miR-223-5p_GTGTATTTGACAAGCTGAGTTGG	0.433548588503434	0.602064360610335	0.118139374453119	0.337954607692398
hsa-miR-93-5p_CAAAGTGCTGTTCGTGCAGG	-0.650480400561263	2.07932128039297	0.118149311464494	0.337954607692398
hsa-miR-197-3p_TCACCACCTTCTCCACCCAGCA	0.427593122888201	0.544670869049067	0.118471295035728	0.338360113137029
hsa-miR-361-5p_ATCAGAATCTCCAGGGGT	0.374755208139523	0.345101209278781	0.118533816902381	0.338360113137029
hsa-miR-197-3p_CACCACCTTCTCCACCCAG	0.440022792157698	0.665072994727226	0.118707198055102	0.338360113137029
hsa-miR-7-5p_GGAAGACTAGTGATTTTGT	0.394466199857418	0.35781432511655	0.118720443419465	0.338360113137029
hsa-miR-335-3p_GTTTTTCATTATTGCTCCTGA	0.521773990068869	0.662862199811624	0.118753652789796	0.338360113137029
hsa-miR-542-3p_TGTGACAGATTGATAACTGAA	0.53303574042362	0.659188167634365	0.118820161325759	0.338360113137029
hsa-miR-664a-3p_ATTCATTTATCCCCAGCCTACA	0.493119710937248	0.608026058720546	0.118860104078261	0.338360113137029
hsa-miR-92a-3p_ATTGCACTTGTCCCGGCCTGTTG	0.437681427795261	0.38220333292232	0.118956830336347	0.338360113137029
hsa-miR-484_GCTCAGTCCCCTCCCGAT	0.360856332615173	0.449334968204909	0.119005586483436	0.338360113137029
hsa-miR-486-5p_TCCTGTACTGAGCTGCCCCGAG	-0.200827613026231	16.7716322591544	0.119136368690945	0.338506135573873
hsa-miR-484_TCAGGCTCAGTCCCCTCCCGATA	-0.511230415085431	5.86392564629319	0.119353680839003	0.338897660050519
hsa-miR-21-5p_AGCTTATCAGACTGATGTT	0.669317433759421	1.60273983563571	0.119435272624948	0.338903549885173
hsa-miR-30c-1-3p_CTGGGAGAGGGTTGTTTACTCC	0.333239545504871	0.343239478592688	0.119623979923329	0.339040173656687
hsa-miR-27b-3p_ACAGTGGCTAAGTTCTG	0.493708905579895	0.747712065034513	0.119642520220473	0.339040173656687
hsa-miR-125b-2-3p_ACAAGTCAGGCTCTTGGGACCT	0.489222055114208	0.787367639431393	0.120046921869499	0.339960120270966
hsa-miR-122-5p_TGGAGTGTGACAATGGTGTT	0.484957738356737	9.03778743131124	0.120152970677643	0.340034502674712
hsa-miR-5001-3p_TTCTGCCTCTGTCCAGGTCCT	0.380720282177656	0.381288522561435	0.120692699098866	0.34068040239556
hsa-miR-23a-3p_AATCACATTGCCAGGGATTT	0.339645756756257	0.386065567416906	0.120743734695359	0.34068040239556
hsa-miR-574-5p_TGAGTGTGTGTGTGTGAGTGT	0.920070537799924	1.63489450189094	0.12078352685259	0.34068040239556
hsa-miR-342-3p_TCTCACACAGAAATCGCACCCGTC	0.304164091872286	8.08101850616403	0.120813246597126	0.34068040239556
hsa-miR-103a-3p_GCAGCATTGTACAGGGCTATG	0.559912499864903	1.04111772101413	0.120950567593321	0.34068040239556
hsa-miR-30a-5p_TAAACATCCTCGACTGGAAGCT	0.728842502943133	1.871916778733	0.120974169406128	0.34068040239556
hsa-miR-329-3p_AACACACCTGGTTAACCTCTT	-0.794880529027069	3.53919923673218	0.121007212624806	0.34068040239556
hsa-miR-30e-5p_TGTAAACATCCTTGACTGGAAGCT	-0.146672312743004	11.9500401122918	0.121090151441535	0.34068040239556
hsa-miR-92b-3p_TTGCACTCGTCCCGGCCTCC	0.433996711961782	0.369037631780283	0.121100612301566	0.34068040239556
hsa-miR-200a-3p_TAACACTGTCTGGTAACGAT	0.649145963648374	1.31080271588388	0.121210369880918	0.340764245667859
hsa-miR-25-3p_CATTGCACTTGTCTCGG	0.398888622466229	0.46224641214955	0.121468294140504	0.340908814213538
hsa-miR-140-3p_ACAGGGTAGAACCACGGAC	0.339070704311114	0.352092329332661	0.121536702050541	0.340908814213538
hsa-miR-1301-3p_TGCAGCTGCCTGGGAGTGACTTCA	0.614951873351024	1.41326508362942	0.121560086070095	0.340908814213538
hsa-miR-3195_GCGCCGGGCCCGGGT	0.479846269407001	0.585340956215668	0.12158766145054	0.340908814213538
hsa-miR-16-2-3p_CCAATATTACTGTGCTGCTTTA	0.626183995756521	1.59731565432704	0.121726515355832	0.340908814213538
hsa-miR-4508_AGCGGGGCTGGGCGC	0.391263944353352	0.373658109625503	0.121741721077664	0.340908814213538
hsa-miR-652-3p_ATGGCGCCACTAGGGTTG	0.497466774362984	0.665612843931781	0.122276203039546	0.341774056432792
hsa-miR-30c-5p_TGTAAACATCCTACACTCTC	-0.735864901818675	2.90709599661341	0.122306719613828	0.341774056432792
hsa-miR-487b-3p_CGTACAGGGTCATCCACTTT	0.36155061892469	0.417296851692868	0.122344122165888	0.341774056432792
hsa-miR-320a_GAAAAGCTGGGTTGAGAGGGCGA	-0.716972539220628	3.18604799856285	0.122398104899863	0.341774056432792
hsa-miR-23a-3p_ATCACATTGCCAGGGATTTCCAAC	0.64046086401773	1.59048909365796	0.122530493028328	0.341774056432792
hsa-miR-106b-3p_CCGCACTGTGGGTACTTGCTGC	0.544149972192444	1.32375329631504	0.122569558885311	0.341774056432792
hsa-miR-652-3p_GGCGCCACTAGGGTTGT	0.383509416953711	0.384290935332686	0.122692143019223	0.341774056432792
hsa-miR-214-5p_TGCCTGTCTACACTTGCTGTGC	0.343628837198426	0.330725387863916	0.122692235181176	0.341774056432792
hsa-miR-543_AAACATTCGCGGTGCACTTCT	0.764346703623997	2.33743147115915	0.122847842493783	0.34198400046277
hsa-miR-155-5p_TTAATGCTAATCGTGATAGGGGTTT	0.628506966512569	1.93294968054962	0.123247982669501	0.34273003414099
hsa-miR-26a-5p_TTCAAGTAATCCAGGATAGG	-0.300925618788354	7.67198329453818	0.123351517011647	0.34273003414099
hsa-miR-150-5p_GTCTCCCAACCCTTGTACCAG	0.414360754496654	0.47522709715909	0.123357079392839	0.34273003414099
hsa-miR-26a-2-3p_CCTATTCTTGATTACTTGTTT	0.428526176867914	0.78202108628803	0.123445142449186	0.342751268481064
hsa-miR-181c-5p_AACATTCAACCTGTCGGTGAG	0.316931080000026	0.293727179901018	0.123655111278347	0.342961374536317
hsa-miR-1307-5p_TCGACCGGACCTCGACCGGCT	0.542324087481648	0.935710899185079	0.123681753322928	0.342961374536317
hsa-miR-4488_AGGGGGCGGGCTCCGGCG	0.861773775834616	1.52977909493436	0.123774760100682	0.342996116741941
hsa-miR-3138_ACAGTGAGGTAGAGGGAGTGC	0.551372125242518	0.823736933674061	0.123935126586034	0.343112524477346
hsa-miR-140-5p_GTGGTTTTACCCTATGGTAG	0.349246848028466	0.406656458110969	0.124060093578524	0.343112524477346
hsa-miR-191-5p_GAATCCCAAAAGCAGCTG	0.674765692972585	1.69819625115702	0.12420636217453	0.343112524477346
hsa-let-7b-5p_GAGGTAGTAGGTTGTGT	0.486946714749174	0.506962515445954	0.124218076964309	0.343112524477346
hsa-miR-432-5p_TCTTGGAGTAGGTCATTGGGTGG	-0.805945652808368	4.33462312546627	0.12421929264865	0.343112524477346
hsa-miR-451a_AAACCGTTACCATTACTGAGTTTAGTAAT	0.602908227375099	1.56463755289428	0.124665035289585	0.344120712697029
hsa-miR-143-3p_TGAGATGAAGCACTGTAGC	-0.764187212608101	3.00253669408949	0.124882062591953	0.344496667163044
hsa-miR-625-3p_GACTATAGAACTTTCCCCCTC	0.721332754655934	2.42944233351455	0.125003106564529	0.344505438340554
hsa-miR-3615_CTCTCGGCTCCTCGCGGC	0.330298972174759	0.315013609853158	0.125046905939192	0.344505438340554
hsa-miR-378a-3p_CTGGACTTGGAGTCAGAAGGC	0.669784535643709	1.90311549536098	0.125335666485813	0.345077913800087
hsa-miR-25-3p_CACTTGTCTCGGTCTGA	-0.73652200402423	3.54133412031108	0.125444958343243	0.34515585052221
hsa-miR-485-5p_AGAGGCTGGCCGTGATGAATTCG	-0.846965308562044	4.04081118455193	0.12567137018917	0.345555728868545
hsa-miR-151a-5p_TCGAGGAGCTCACAGTCTAGT	-0.241812462479734	8.8860285130348	0.125812395475349	0.345720457457083
hsa-miR-26a-5p_TCAAGTAATCCAGGATAGGC	-0.685797850050978	4.07184243190506	0.126074719868743	0.345808980975713
hsa-miR-106b-3p_ACTGTGGGTACTTGCT	0.37806062646437	0.451752132005702	0.126171071599204	0.345808980975713
hsa-miR-194-5p_TGTAACAGCAACTCCATGTGGAC	0.472199861267045	0.580735644562135	0.126181343438338	0.345808980975713
hsa-miR-30d-5p_TGTAAACATCCCCGACT	0.756202931170898	2.08855704822445	0.126251091420738	0.345808980975713
hsa-miR-29a-3p_CTAGCACCATCTGAAAT	0.763892642921565	1.57898944164884	0.126266596456396	0.345808980975713
hsa-miR-106b-5p_AAGTGCTGACAGTGCAGA	0.38785057427776	0.42949516099511	0.12638506017265	0.345808980975713
hsa-miR-342-3p_CACACAGAAATCGCACCCG	0.366021302090561	0.396178047456259	0.126492672776223	0.345808980975713
hsa-miR-432-5p_CTTGGAGTAGGTCATTGGGTGG	0.422004594775007	0.496150948437547	0.126765476847007	0.345808980975713
hsa-miR-342-3p_CACACAGAAATCGCACCCGT	0.370248341022149	0.476849112594228	0.126790857437073	0.345808980975713
hsa-miR-126-5p_ATTATTACTTTTGGTACG	0.335549438052854	0.316262665303312	0.126835513296863	0.345808980975713
hsa-miR-30c-2-3p_CTGGGAGAAGGCTGTTTACTCT	0.348163041427922	0.327817020275962	0.126855270605046	0.345808980975713
hsa-miR-486-5p_CCTGTACTGAGCTGCCCCGA	-0.225647326314631	11.8615463447349	0.126906431908896	0.345808980975713
hsa-miR-106b-3p_CACTGTGGGTACTTGCTG	0.357428626327563	0.336723017802901	0.12701519046768	0.345808980975713
hsa-miR-668-3p_TGTCACTCGGCTCGGCCCACT	0.387858657014682	0.453933882953272	0.127073070558672	0.345808980975713
hsa-let-7d-3p_ATACGACCTGCTGCCTTTC	0.70061025993873	3.12749948467292	0.127093937013522	0.345808980975713
hsa-miR-548o-3p_CCAAAACTGCAGTTACTTTTG	0.391870739262749	0.586632150519948	0.127142813981451	0.345808980975713
hsa-miR-139-3p_GGAGACGCGGCCCTGTTGGAGT	0.395380525973313	0.459789576447757	0.127387386128198	0.346204787295593
hsa-miR-145-3p_TTCCTGGAAATACTGTTCT	0.381113604947794	0.42733678753989	0.127450800391081	0.346204787295593
hsa-miR-6837-3p_CCTTCACTGTGACTCTGCTGCAG	0.314876614881718	0.331793365087575	0.127781260058138	0.346568699761639
hsa-miR-200c-3p_TAATACTGCCGGGTAATGATGG	0.81477865648748	4.30806570231486	0.127794264595908	0.346568699761639
hsa-miR-221-3p_TACATTGTCTGCTGGGTTTC	0.481073271595751	0.600972905155844	0.127929250130358	0.346568699761639
hsa-miR-199b-5p_CCCAGTGTTTAGACTATCTGT	0.340404335520615	0.327119704677188	0.127932030408887	0.346568699761639
hsa-miR-483-5p_GACGGGAGGAAAGAAGGGAG	0.558737005561284	0.663814762370349	0.127991349935434	0.346568699761639
hsa-miR-642a-5p_GTCCCTCTCCAAATGTGTCTTG	0.456082933601962	0.58605456397951	0.128133109448627	0.346732261885744
hsa-miR-21-5p_GCTTATCAGACTGATGT	0.356418779528008	0.349917821135414	0.128284332157348	0.346921207902676
hsa-let-7i-5p_CTGAGGTAGTAGTTTGTGCTGT	0.423787638253657	0.519414649717341	0.128659591584406	0.347498659973315
hsa-miR-483-5p_AAGACGGGAGGAAAGAAGGG	0.999385263514979	3.15053043304846	0.128683883205539	0.347498659973315
hsa-miR-6891-5p_GTAAGGAGGGGGATGAGGG	0.522062257179622	0.591107539093336	0.128742464593586	0.347498659973315
hsa-let-7b-5p_AGGTAGTAGGTTGTGTGGT	0.754314047493848	3.39629015422091	0.129043033728133	0.34758410549532
hsa-miR-106a-5p_AAAGTGCTTACAGTGCAGGTAG	0.537114305638152	1.26264721634445	0.129045804982249	0.34758410549532
hsa-miR-17-5p_AAAGTGCTTACAGTGCAGGTAG	0.537114305638152	1.26264721634445	0.129045804982249	0.34758410549532
hsa-miR-146a-5p_AGAACTGAATTCCATGGGTT	-0.672891238822745	4.86747523409085	0.1291003376347	0.34758410549532
hsa-miR-29c-3p_TAGCACCATTTGAAATCGGT	-0.667782356169548	4.63075197033714	0.129235006791341	0.347727019535791
hsa-miR-484_GGCTCAGTCCCCTCCCGAT	0.438059653879801	0.819173176884905	0.129621008230887	0.348545575444821
hsa-miR-21-5p_TAGCTTATCAGACTGAT	0.407286006010263	0.576711031406217	0.129859783361227	0.348756716705084
hsa-miR-409-3p_CGAATGTTGCTCGGTGAACCCCTT	-0.741553336267553	4.22516690318502	0.129863188505624	0.348756716705084
hsa-miR-487a-3p_AATCATACAGGGACATCCAGTT	0.402614979592035	0.492309152409857	0.130314526703476	0.349748433759582
hsa-miR-28-5p_AAGGAGCTCACAGTCTATTGA	-0.703823077825517	3.48455753942277	0.13053537673124	0.35012068950821
hsa-miR-185-5p_TGGAGAGAAAGGCAGTTC	0.679961198191134	1.53350956004967	0.130816452302569	0.350653911769528
hsa-miR-199a-5p_CCCAGTGTTCAGACTACCTGTT	0.65980672687658	2.45080253767803	0.130939524042061	0.350763200167985
hsa-let-7f-5p_GTAGTAGATTGTATAGT	0.544787097973678	0.959588357118937	0.132052468053706	0.352933712076656
hsa-miR-24-3p_TCAGTTCAGCAGGAACA	-0.5914243601843	1.27098944073606	0.132068632091755	0.352933712076656
hsa-miR-122-5p_GGAGTGTGACAATGGTGTTTGT	0.585103416586717	7.05760939128262	0.132160290136116	0.352933712076656
hsa-miR-186-5p_AAAGAATTCTCCTTTTGGG	0.378290816231216	0.426386338074221	0.132181660272346	0.352933712076656
hsa-miR-3648_GGGAGCCGCGGGGATC	0.70093764682651	1.59441789778578	0.132265984044362	0.352933712076656
hsa-miR-26a-5p_TTCAAGTAATCCAGGATA	0.451059761053364	0.944508103917621	0.132306530255892	0.352933712076656
hsa-miR-4488_AGGGGGCGGGCTCCGGC	0.960571984975197	2.94101692415004	0.132329439675855	0.352933712076656
hsa-miR-10b-5p_CCCTGTAGAACCGAATTTG	0.647502453683929	1.91903019862837	0.132469318536836	0.35308582589368
hsa-miR-4685-3p_TCTCCCTTCCTGCCCTGGC	0.369009498563051	0.336732449048388	0.132658422189564	0.353195005029552
hsa-miR-22-3p_GCCAGTTGAAGAACTG	0.444544401959179	0.620728902425298	0.132747115444556	0.353195005029552
hsa-miR-873-5p_GCAGGAACTTGTGAGTCT	0.306733335564107	0.373246101311092	0.132800354798066	0.353195005029552
hsa-miR-379-3p_TATGTAACATGGTCCACTAAC	0.328078002454519	0.357223510266415	0.132843107494683	0.353195005029552
hsa-miR-92a-3p_TATTGCACTTGTCCCGGCCT	-0.221193408635223	10.5402397583085	0.132924633521211	0.353195005029552
hsa-miR-362-3p_AACACACCTATTCAAGGATT	0.390345146997964	0.549713843699478	0.133055011400937	0.353321158000495
hsa-miR-30b-3p_CTGGGAGGTGGATGTTTACT	0.380827582884155	0.538271447367715	0.133276261779542	0.353688311148448
hsa-miR-142-5p_CCCATAAAGTAGAAAGCACTACT	0.303443846053588	0.342723209064697	0.133778705408124	0.354800773148366
hsa-miR-375_TTTGTTCGTTCGGCTCGCGTGA	0.406602998698471	10.7323413481893	0.134183309368428	0.355652527691691
hsa-miR-2110_GGGGAAACGGCCGCTGAGT	0.391980213021416	0.434063663178134	0.134401855974664	0.3559586269451
hsa-miR-22-3p_AAGCTGCCAGTTGAAGAA	-0.589228815700852	5.7246094359245	0.134474857454251	0.3559586269451
hsa-miR-145-5p_TCCAGTTTTCCCAGGAATCC	0.295073556876976	0.360914674109864	0.134606878705976	0.3559586269451
hsa-miR-7641_CGGAAGCTAAGCAGGGTCGGGCC	0.391963813838319	0.326530475522537	0.134632873448029	0.3559586269451
hsa-miR-377-5p_AGAGGTTGCCCTTGGTGAATTC	0.304576299114639	0.339983981651242	0.134717034460691	0.355960322920932
hsa-miR-182-5p_GGCAATGGTAGAACTCACACT	0.403514117264952	0.503663887230517	0.135180039468733	0.356962409055601
hsa-miR-582-3p_TAACTGGTTGAACAACTGAACCC	0.32635386128005	0.368992027295348	0.135339920928453	0.357002052348555
hsa-miR-181a-5p_GAACATTCAACGCTGTCGGTGAGT	0.310878990228945	0.312399847352445	0.135362580149053	0.357002052348555
hsa-miR-26b-5p_TTCAAGTAATTCAGGATAG	0.435822564972074	0.61255614273554	0.13550110491567	0.357146387848228
hsa-miR-30c-5p_GTAAACATCCTACACTCTCAGCT	-0.547540112377574	5.37642312003774	0.136150453638759	0.358024054930033
hsa-miR-652-3p_TGAATGGCGCCACTAGGGTTG	0.371576410593113	0.389151377410491	0.136169326848363	0.358024054930033
hsa-miR-103a-3p_CAGCATTGTACAGGGCT	0.542460394725995	0.970318398751616	0.136170106297884	0.358024054930033
hsa-miR-107_CAGCATTGTACAGGGCT	0.542460394725995	0.970318398751616	0.136170106297884	0.358024054930033
hsa-miR-451a_CCGTTACCATTACTGAGTTT	-0.677738177195248	2.15939694271056	0.136502389943905	0.358587583993699
hsa-miR-652-3p_TGAATGGCGCCACTAGGGTTGTG	0.409939642538764	0.561616432916941	0.136552709718858	0.358587583993699
hsa-miR-23b-3p_CACATTGCCAGGGATTACCA	0.343047444262633	0.455252152615973	0.136931756947038	0.359361544401648
hsa-miR-200c-3p_AATACTGCCGGGTAATGATGG	0.537324488096797	0.865956932235673	0.137219462095842	0.359894983047679
hsa-miR-10b-5p_CCTGTAGAACCGAATTTGTG	0.418119179084731	0.460914189372364	0.138181876750991	0.362196284571171
hsa-miR-205-5p_TCCTTCATTCCACCGGAGTCTGT	0.417252802737155	0.371492224197152	0.138447627219063	0.362650939979133
hsa-miR-3140-3p_AGCTTTTGGGAATTCAGGTAG	0.353706832601044	0.354415603008731	0.138525511564061	0.362650939979133
hsa-miR-4433b-5p_TGTCCCACCCCCACTCCT	0.464703635922829	0.598564090019975	0.138729250444625	0.362753102997373
hsa-miR-1180-3p_TCCGGCTCGCGTGGGTGTGT	0.352401781898437	0.318752933548011	0.138734762525978	0.362753102997373
hsa-miR-335-3p_TTTTCATTATTGCTCCTGACC	0.403642543604253	0.777595556218745	0.139079957231155	0.363432726989076
hsa-miR-181a-2-3p_ACCACTGACCGTTGACTGTACC	-0.703518517415057	3.18222701309459	0.139431019964353	0.36363556075429
hsa-miR-16-5p_AGCAGCACGTAAATATTGGCGT	0.689564925267011	2.83968683166098	0.13944328200421	0.36363556075429
hsa-miR-375_GTTCGTTCGGCTCGCGTGA	0.628695432777354	1.35118351528929	0.139457645069001	0.36363556075429
hsa-miR-99a-5p_CCGTAGATCCGATCTTGT	0.46501319341919	0.831449477830863	0.139498860120428	0.36363556075429
hsa-miR-191-5p_AACGGAATCCCAAAAGC	0.734047510256135	1.56849831211359	0.139654288560351	0.363818201616268
hsa-miR-143-3p_GAGATGAAGCACTGTAGCTC	0.676268995981386	4.87795744852307	0.13974984545464	0.363844741189784
hsa-miR-221-3p_CTACATTGTCTGCTGGGTT	0.375300386274049	0.548686500428186	0.140016844836188	0.364317333755699
hsa-let-7a-5p_GAGGTAGTAGGTTGTATAG	-0.486411420301217	6.75373313038541	0.140142119202794	0.364319376270494
hsa-miR-320a_AAGCTGGGTTGAGAGGGCGAA	0.726708044274855	2.02295735800508	0.140188591525953	0.364319376270494
hsa-miR-15b-5p_TAGCAGCACATCATGGT	-0.674261224999574	4.13812272180872	0.140371794747462	0.364573180508034
hsa-miR-511-5p_CGTGTCTTTTGCTCTGCAGTCA	0.364295011384218	0.379979690728061	0.140605362218051	0.364748408698363
hsa-miR-140-3p_TACCACAGGGTAGAACCACGG	-0.420531021726442	6.0339301321972	0.14064934281249	0.364748408698363
hsa-let-7c-5p_TGAGGTAGTAGGTTGTATGG	0.528007497751438	3.29223422474696	0.140696007484775	0.364748408698363
hsa-miR-99a-5p_CGTAGATCCGATCTTGT	0.348708213330183	0.602693658391599	0.140922166873167	0.36511262930908
hsa-miR-222-3p_GCTACATCTGGCTACTGGG	0.344762306030781	0.396721615418767	0.141125931378203	0.365257720686245
hsa-miR-191-5p_CGGAATCCCAAAAGCAGCT	-0.647681604766824	4.49754102754564	0.141224350350833	0.365257720686245
hsa-miR-486-5p_TCCTGTACTGAGCTG	0.422936336546203	0.753510079803665	0.141308502578706	0.365257720686245
hsa-miR-1301-3p_GCAGCTGCCTGGGAGTGACTTC	0.354364293400616	0.387274897311717	0.141405712554709	0.365257720686245
hsa-miR-423-3p_GCTCGGTCTGAGGCCCCTC	0.369548248779369	0.439881872448171	0.141406672719921	0.365257720686245
hsa-miR-6511a-3p_CCTCACCATCCCTTCTGCCTGC	0.711343285640382	2.7704280015903	0.141527667409651	0.365348830102926
hsa-miR-1307-3p_ACTCGGCGTGGCGTCGGTCGTGG	-0.71089397680701	3.54092825998814	0.141627258344909	0.365384609604118
hsa-miR-99b-3p_CAAGCTCGTGTCTGTGGGTCCGT	0.32746212344405	0.369521234806205	0.141908818123334	0.36559230156232
hsa-miR-423-5p_GGGCAGAGAGCGAGA	0.357761490751314	0.383887461437562	0.142149190221081	0.36559230156232
hsa-let-7b-5p_TAGTAGGTTGTGTGG	0.617604245237257	1.27580116468469	0.142254472331215	0.36559230156232
hsa-miR-199a-3p_ACAGTAGTCTGCACATTGGTTAG	0.341034438582617	0.356354227669862	0.142271381276507	0.36559230156232
hsa-miR-199b-3p_ACAGTAGTCTGCACATTGGTTAG	0.341034438582617	0.356354227669862	0.142271381276507	0.36559230156232
hsa-miR-151a-3p_ACTAGACTGAAGCTCCTTGAG	0.523378308905916	1.24112668186135	0.142304160975064	0.36559230156232
hsa-miR-374b-5p_TATAATACAACCTGCTAAGT	0.49218068273319	0.964942655334984	0.142308218745164	0.36559230156232
hsa-miR-10a-5p_CTGTAGATCCGAATTTGT	0.683925828499233	1.63899049808856	0.142506033234232	0.365879947978491
hsa-miR-484_TCAGGCTCAGTCCCCTCCCGAT	-0.204372348909935	9.16456381255991	0.142753515109262	0.366294690786078
hsa-miR-1249-3p_ACGCCCTTCCCCCCCTT	0.389955149938812	0.345207212048822	0.143066499154358	0.366876906977061
hsa-miR-100-5p_CCCGTAGATCCGAACTTGT	0.482287585272645	0.760580751740267	0.143275287103817	0.367191385229385
hsa-miR-425-3p_ATCGGGAATGTCGTGTCCG	0.369130842134446	0.488711246432661	0.143427449023999	0.36725033750987
hsa-miR-192-5p_ACCTATGAATTGACAGCC	0.387525609748015	0.438047439546481	0.143511655158953	0.36725033750987
hsa-miR-24-3p_TGGCTCAGTTCAGCAGGAAC	0.18381706867036	10.6848187986645	0.143556795469602	0.36725033750987
hsa-miR-3648_GGAGCCGCGGGGATCGC	0.447954949755123	0.501863799812298	0.144015429801819	0.367293156082404
hsa-miR-320a_AAAAGCTGGGTTGAGA	0.954033533122274	3.11328516516917	0.144090604638616	0.367293156082404
hsa-miR-320b_AAAAGCTGGGTTGAGA	0.954033533122274	3.11328516516917	0.144090604638616	0.367293156082404
hsa-miR-320c_AAAAGCTGGGTTGAGA	0.954033533122274	3.11328516516917	0.144090604638616	0.367293156082404
hsa-miR-320d_AAAAGCTGGGTTGAGA	0.954033533122274	3.11328516516917	0.144090604638616	0.367293156082404
hsa-miR-320e_AAAAGCTGGGTTGAGA	0.954033533122274	3.11328516516917	0.144090604638616	0.367293156082404
hsa-miR-652-3p_TGGCGCCACTAGGGTTGTGC	0.315437335278546	0.308030858476179	0.14479129450815	0.368858635501335
hsa-miR-1307-5p_TCGACCGGACCTCGACCGGC	0.39083851832357	0.448098925704682	0.145088321732698	0.369394520444898
hsa-miR-6087_GCGGGGGGGCGAGCCC	0.604634818859948	1.04279172359784	0.145256533264192	0.369601996878799
hsa-miR-361-5p_ATCAGAATCTCCAGGGGTAC	0.49960772228034	1.09588191791544	0.145383783957351	0.369705063977465
hsa-miR-548e-3p_AAAAACTGAGACTACTTTTGC	0.423971510454787	0.521205719165063	0.146531848238512	0.372308987118383
hsa-miR-27b-3p_TTCACAGTGGCTAAGTTCTGCA	-0.508906746081021	5.15716336668683	0.14658246841498	0.372308987118383
hsa-miR-30e-3p_CTTTCAGTCGGATGTTTAC	0.414187473937015	0.557671162818554	0.146741954370577	0.372447922590901
hsa-miR-342-5p_AGGGGTGCTATCTGTGATTGAGGGAC	0.350947924037101	0.354663268011439	0.146822996703454	0.372447922590901
hsa-miR-221-3p_AGCTACATTGTCTGCTGGGTTTC	-0.345622915100801	7.87965642446369	0.146971818097638	0.372447922590901
hsa-let-7b-5p_GAGGTAGTAGGTTGTGTGG	-0.45600381718132	6.59843316386154	0.147013963074302	0.372447922590901
hsa-miR-423-5p_CTGAGGGGCAGAGAGCGAGAC	0.355440883552564	0.368898205960124	0.147074109272756	0.372447922590901
hsa-miR-196a-5p_TAGGTAGTTTCATGTTGTTGGG	0.424327923817971	0.499522175445142	0.147422533650837	0.373108573883533
hsa-miR-3613-5p_GTTGTACTTTTTTTTTTGTT	-0.62832231800546	2.09279902892669	0.147760958349832	0.373179443288634
hsa-miR-151a-5p_TCGAGGAGCTCACAGTCT	0.636777725833209	2.18634937311053	0.147816825536597	0.373179443288634
hsa-miR-151b_TCGAGGAGCTCACAGTCT	0.636777725833209	2.18634937311053	0.147816825536597	0.373179443288634
hsa-miR-106b-3p_CGCACTGTGGGTACTTGC	0.352604439400185	0.43255491983333	0.148001470798943	0.373179443288634
hsa-miR-382-5p_GAAGTTGTTCGTGGTGGAT	0.366235365282051	0.472962575242214	0.148068606847353	0.373179443288634
hsa-miR-27b-3p_GTTCACAGTGGCTAAGTTCTG	0.580703868611281	1.34046773580582	0.148100862609568	0.373179443288634
hsa-miR-1301-3p_TTGCAGCTGCCTGGGAGTG	0.420353521158634	0.764693836530735	0.148351040005087	0.373179443288634
hsa-miR-99a-5p_ACCCGTAGATCCGATCTTGTG	0.557630685283057	1.32164720492286	0.148386818728807	0.373179443288634
hsa-miR-150-3p_TGGTACAGGCCTGGGGGAC	0.31318448215557	0.325744074275316	0.148405919798839	0.373179443288634
hsa-miR-339-5p_TCCCTGTCCTCCAGGAGCTCA	-0.732961482482109	3.64580092731376	0.148479675380582	0.373179443288634
hsa-miR-139-3p_TGGAGACGCGGCCCTGTTGG	0.439206169547058	0.522692633685372	0.148563100134352	0.373179443288634
hsa-miR-1538_CGGCCCGGGCTGCTGCTGTTCCT	0.317343038256269	0.30621497671866	0.148572974007884	0.373179443288634
hsa-miR-378a-3p_ACTGGACTTGGAGTCAGAAGG	-0.685073030990868	2.8576545060124	0.148588811651997	0.373179443288634
hsa-miR-99a-5p_CCCGTAGATCCGATCTTGT	-0.680325606498889	3.62985880284899	0.148992370207975	0.373972604138038
hsa-miR-27b-3p_CACAGTGGCTAAGTTCTGCA	0.323493936633988	0.31747095299887	0.149167949469206	0.374192937397148
hsa-miR-3182_GCTTCTGTAGTGTAG	0.406273232732678	0.351507123257258	0.149408591286325	0.374576127095481
hsa-miR-223-3p_CAGTTTGTCAAATACCC	0.376021513069975	0.570445956383608	0.149696333220979	0.375076879593071
hsa-miR-30d-5p_GTAAACATCCCCGAC	0.431014372709124	0.653830668550877	0.149879656468076	0.375315567489389
hsa-miR-92a-3p_TGCACTTGTCCCGGCCTGTG	0.410686906778571	0.698199922239886	0.149967937075504	0.37531611733165
hsa-miR-101-3p_CAGTACTGTGATAACTGA	0.435922424654718	0.640807742292499	0.150198245898579	0.375671903767456
hsa-miR-16-5p_TAGCAGCACGTAAATATTGGC	-0.201383137590442	10.6363502446549	0.150623145632134	0.376513693069885
hsa-let-7g-5p_TAGTAGTTTGTACAGT	0.546516521425412	1.327461805222	0.151029419154292	0.377307962740677
hsa-miR-4732-3p_GCCCTGACCTGTCCTGTTCTG	-0.407418569562576	7.15968614666361	0.151259587520638	0.37766160633448
hsa-miR-100-5p_CCGTAGATCCGAACTTGT	0.355418350198978	0.335713851256437	0.151457805245119	0.377935108872774
hsa-miR-10a-5p_CCCTGTAGATCCGAATT	0.451869472141756	0.59164183534405	0.151688044321853	0.378280933796496
hsa-miR-16-2-3p_CACCAATATTACTGTGCTGCT	0.302025264665846	0.341912991351866	0.151773908210232	0.378280933796496
hsa-miR-191-5p_GGAATCCCAAAAGCAGCTGT	0.362775174293461	0.459414528740756	0.151871555900129	0.378303080798567
hsa-miR-148b-3p_TCAGTGCATCACAGAACTTTGTC	0.326188449071907	0.382022276744394	0.152026336072759	0.378467432442815
hsa-miR-1468-5p_CTCCGTTTGCCTGTTTCGCTGA	0.674351411355091	2.36420629321621	0.152411341797409	0.378906020112606
hsa-miR-320a_AGCTGGGTTGAGAGGG	0.519357073433111	0.650192219125359	0.15255812541371	0.378906020112606
hsa-miR-320b_AGCTGGGTTGAGAGGG	0.519357073433111	0.650192219125359	0.15255812541371	0.378906020112606
hsa-miR-320c_AGCTGGGTTGAGAGGG	0.519357073433111	0.650192219125359	0.15255812541371	0.378906020112606
hsa-miR-361-3p_GTCCCCCAGGTGTGATTCTGA	0.299512809859146	0.353350508167819	0.152654960180397	0.378925707797818
hsa-miR-92a-3p_TGCACTTGTCCCGGCCT	0.525840233067359	1.12930359878694	0.152792884404677	0.379047306945712
hsa-miR-329-3p_ACACACCTGGTTAACCTCTTTT	-0.639059099080611	2.33922481675389	0.153182132705833	0.379701978421614
hsa-miR-21-5p_GTAGCTTATCAGACTGATGTTGAC	0.413774621244686	0.586778248539623	0.153234960789577	0.379701978421614
hsa-miR-196b-5p_TAGGTAGTTTCCTGTTGTTGGG	0.520917672228915	1.01190690904548	0.153764053762772	0.380585842585177
hsa-miR-142-3p_GTAGTGTTTCCTACTTTATGGA	-0.688117000420186	2.38868777709478	0.153770253620759	0.380585842585177
hsa-miR-144-5p_GGATATCATCATATACTGTA	-0.72231074844507	2.59433589280118	0.153880913884086	0.38063868541728
hsa-miR-28-5p_AAGGAGCTCACAGTCTATTGAGT	0.356001126832661	0.33788285232317	0.153999505706876	0.38071107501317
hsa-miR-1229-3p_CTCTCACCACTGCCCTCCCACAG	0.425113625693825	0.597233009543141	0.154166719007725	0.380903510962853
hsa-miR-652-3p_ATGGCGCCACTAGGGTTGT	-0.656437876104264	2.24572191226026	0.154436308962317	0.38134852189884
hsa-miR-3173-5p_CCCTGCCTGTTTTCTCCTTT	0.41619569190253	0.542786133214536	0.1549311338838	0.382348866596849
hsa-miR-200b-3p_TAATACTGCCTGGTAATGATGAC	0.582185436861399	1.13862083021434	0.155252094568097	0.382812847777854
hsa-miR-140-3p_ACCACAGGGTAGAACCACGGA	-0.439825864036747	6.68517232719772	0.155298783155305	0.382812847777854
hsa-miR-142-5p_CATAAAGTAGAAAGCACT	-0.390229526629275	5.79214990238876	0.155535016950717	0.383068334422615
hsa-miR-363-3p_TTGCACGGTATCCATCTGT	-0.575526511831947	1.51813555548551	0.155582188382343	0.383068334422615
hsa-miR-98-5p_AGGTAGTAAGTTGTATTGTT	0.507584418312551	0.903574914105837	0.155829397064337	0.383455479381181
hsa-miR-320a_GAAAAGCTGGGTTGAGAGGGCGAA	0.357136050104044	0.45205954945203	0.156121431821328	0.383952419170512
hsa-miR-191-5p_GAATCCCAAAAGCAGC	0.448961386778855	0.786929298751534	0.156338258862242	0.384039034200541
hsa-miR-500a-3p_AATGCACCTGGGCAAGGAT	-0.646359028338076	2.19458947186282	0.156426974043205	0.384039034200541
hsa-miR-502-3p_AATGCACCTGGGCAAGGAT	-0.646359028338076	2.19458947186282	0.156426974043205	0.384039034200541
hsa-miR-122-3p_AACGCCATTATCACACTAAATA	0.381240517693393	0.636738687945863	0.156608919621544	0.384264372727128
hsa-miR-320a_AAGCTGGGTTGAGAGG	0.76491707658054	1.64780122975839	0.156852157290531	0.384639755104858
hsa-miR-150-5p_TGTCTCCCAACCCTTGTACCAGT	0.652111347385001	1.71153952641094	0.157219087861658	0.385128549557661
hsa-miR-18b-3p_TACTGCCCTAAATGCCCCTTC	0.381141616647849	0.491003120813145	0.157232209345455	0.385128549557661
hsa-miR-6842-3p_TTGGCTGGTCTCTGCTCCGC	0.34770247396239	0.478179539231196	0.15736550080866	0.385196828460525
hsa-miR-363-3p_TGCACGGTATCCATCTG	0.35236952716934	0.388682654035726	0.157440843542523	0.385196828460525
hsa-miR-6511b-3p_TCACCACCCCTTCTGCCTGC	0.330692343850615	0.410275724023334	0.1576355555817	0.385451943711536
hsa-miR-501-3p_GCACCCGGGCAAGGATTCT	0.369683578374277	0.393619300181992	0.157769237123434	0.385557619621603
hsa-miR-941_CACCCGGCTGTGTGCACATGT	-0.651662539699622	3.35641166568652	0.158358129679268	0.386730105152127
hsa-miR-423-3p_AGCTCGGTCTGAGGCCCCTCAGTCT	0.312822756966102	0.380237624106378	0.158430493570064	0.386730105152127
hsa-miR-328-3p_TGGCCCTCTCTGCCCTTCCG	0.525243004943972	1.17709082028142	0.158748150635389	0.387283696627377
hsa-miR-151a-3p_ACTAGACTGAAGCTCCTTGAGG	0.605111384397709	2.57392539481698	0.15902413097349	0.387629930031112
hsa-miR-486-5p_ATCCTGTACTGAGCTGCCCCG	-0.576119717550446	5.20764402138935	0.159071972694607	0.387629930031112
hsa-miR-30a-5p_AAACATCCTCGACTGGAA	0.342596636366185	0.530933567528738	0.159485717222004	0.388416072457247
hsa-miR-15b-3p_CGAATCATTATTTGCTGCTCT	-0.580388693509145	4.16602273508135	0.159830581730395	0.388721944364711
hsa-miR-193b-5p_CGGGGTTTTGAGGGCGAGA	0.674614507956259	1.57619752586284	0.15986131819814	0.388721944364711
hsa-miR-937-3p_ATCCGCGCTCTGACTCTCTG	0.339463027757844	0.378854219442102	0.159884929251839	0.388721944364711
hsa-miR-186-5p_GAATTCTCCTTTTGGGCT	0.363868426479119	0.680122508515722	0.160012503939573	0.388810314589773
hsa-miR-143-3p_TGAGATGAAGCACTGTAG	0.617075473790308	1.63267444319141	0.160285904226482	0.389037893978882
hsa-miR-196b-5p_TAGGTAGTTTCCTGTTGTTGG	0.627939358810304	1.41241492790942	0.160385091814387	0.389037893978882
hsa-miR-320d_AAAGCTGGGTTGAGA	0.755051877400889	1.82318198912317	0.16040108022921	0.389037893978882
hsa-miR-423-3p_AAGCTCGGTCTGAGGCCCCTCAG	0.629121860354105	3.749333453219	0.160480919701386	0.389037893978882
hsa-miR-27a-3p_CAGTGGCTAAGTTCCGC	0.320911118423166	0.307593939198129	0.160602629336731	0.389037893978882
hsa-miR-323a-3p_GCACATTACACGGTCGACCTC	0.302301838397564	0.281649808942548	0.160726271592718	0.389037893978882
hsa-miR-22-3p_GCTGCCAGTTGAAGAACTGT	-0.484620720598937	6.47428292153089	0.160745127005352	0.389037893978882
hsa-let-7f-5p_AGGTAGTAGATTGTATAGT	-0.639711329983184	1.99269890274305	0.161075742241119	0.389309589950115
hsa-miR-150-5p_CAACCCTTGTACCAGTG	0.449186725873553	0.814523393124143	0.161147236133885	0.389309589950115
hsa-miR-486-5p_GTACTGAGCTGCCCCG	-0.661315169703512	3.42738222906294	0.161216675022036	0.389309589950115
hsa-miR-6803-3p_CCTCGCCTTCTCACCCTCA	0.337073880061042	0.361904398815115	0.161272757504403	0.389309589950115
hsa-miR-10a-5p_ACCCTGTAGATCCGAATTTG	0.585238695867742	6.22819735338029	0.161314109772854	0.389309589950115
hsa-let-7a-5p_TGAGGTAGTAGGTTGTATAGTTTG	0.301028767332976	0.314387254382028	0.161940616749296	0.390567345892502
hsa-miR-5189-5p_TCTGGGCACAGGCGGATGGAC	0.385787332012919	0.381367791712296	0.162085931011887	0.390567345892502
hsa-miR-30e-5p_TGTAAACATCCTTGACTGGAAGC	-0.189034515558555	9.29203559082231	0.162201800591219	0.390567345892502
hsa-let-7f-5p_AGGTAGTAGATTGTATAGTT	-0.637109262126916	4.48137046531793	0.162201830649866	0.390567345892502
hsa-miR-24-3p_CAGTTCAGCAGGAAC	0.62851671073284	1.66997507387946	0.162321464388286	0.39060574186786
hsa-miR-100-5p_CCCGTAGATCCGAACTTG	0.353863982885026	0.478655195734505	0.162401073343465	0.39060574186786
hsa-miR-877-5p_TAGAGGAGATGGCGCAGGGG	0.340328272179297	0.332753647140627	0.162582210270612	0.390820857401776
hsa-miR-1307-3p_ACTCGGCGTGGCGTC	0.527078031139619	1.01695717628876	0.162770067305157	0.3910518753408
hsa-miR-363-3p_AATTGCACGGTATCCATCTGTA	-0.502876776626558	5.313176334152	0.163011949654728	0.391412354607579
hsa-miR-18a-5p_TAAGGTGCATCTAGTGCAGA	-0.443053376168441	0.960974143823747	0.163254278980939	0.391417544049336
hsa-miR-142-5p_TAAAGTAGAAAGCACTAC	0.340714526842759	0.552341702458205	0.163308923658917	0.391417544049336
hsa-miR-636_TGTGCTTGCTCGTCCCGCCCG	0.334317608627401	0.408099183243216	0.163316079026635	0.391417544049336
hsa-miR-3615_TCTCTCGGCTCCTCGCG	0.436723030134034	0.815674761855285	0.163509181865982	0.391417544049336
hsa-miR-126-5p_TTATTACTTTTGGTACGC	0.308804539499312	0.311263841046277	0.163559990805599	0.391417544049336
hsa-miR-342-5p_GGGGTGCTATCTGTGATTGA	0.473478260012028	0.980303390497546	0.163654912398554	0.391417544049336
hsa-miR-27b-3p_AGTGGCTAAGTTCTG	0.328904728685144	0.371190883540337	0.163656983457512	0.391417544049336
hsa-miR-30d-5p_GTAAACATCCCCGACTGGAA	-0.300066512628244	7.45364053215973	0.163873925825429	0.391554041679715
hsa-miR-3158-3p_AAGGGCTTCCTCTCTGCAGGA	-0.654813556550429	2.85716758706691	0.163897796892682	0.391554041679715
hsa-miR-1246_ATGGATTTTTGGAGCAGG	0.722668319579231	1.41843446730373	0.1640544134007	0.391708633004921
hsa-miR-10a-5p_TACCCTGTAGATCCGAATTTGTAA	0.320536479097775	0.436070974378467	0.164199600367407	0.391835776464662
hsa-miR-24-3p_GGCTCAGTTCAGCAGGAACA	-0.569665502478888	5.39829982143442	0.164350164827477	0.391975602962904
hsa-miR-92a-3p_TTGCACTTGTCCCGG	0.29364749027719	0.333449047356933	0.164755913524199	0.392714695660077
hsa-let-7a-5p_AGGTAGTAGGTTGTATAGTTT	0.561211370288197	1.14545500807259	0.164844343157175	0.392714695660077
hsa-miR-16-2-3p_AATATTACTGTGCTGCTT	0.370902787377744	0.586876615726208	0.165046524769903	0.392976697524764
hsa-miR-423-3p_AAAGCTCGGTCTGAGGCCCCTCA	0.346472279741575	0.415738109648315	0.165199855773505	0.393122158183516
hsa-let-7i-5p_GAGGTAGTAGTTTGTGCTG	-0.605658334857444	4.67467888286099	0.165332777537623	0.393218916219503
hsa-miR-92a-3p_ACTTGTCCCGGCCTG	0.680123308874298	2.59942467072306	0.165437347769727	0.39324817411856
hsa-miR-4433b-3p_ACAGGAGTGGGGGGTGGGACGT	0.574625599632758	1.13077106829054	0.165682944704257	0.393612436081127
hsa-miR-335-3p_GTTTTTCATTATTGCTCCTGACC	0.708410851318584	2.52588651314165	0.166215775194441	0.394587351543014
hsa-miR-93-5p_CAAAGTGCTGTTCGTGCAG	0.420400634232347	0.832197434311827	0.166278480378051	0.394587351543014
hsa-miR-3177-3p_TGCACGGCACTGGGGACACG	0.43904262753627	0.757755356796459	0.166388511330951	0.394619456955043
hsa-miR-18b-3p_TACTGCCCTAAATGCCCCTT	0.339431983495663	0.566026530220543	0.166477189958979	0.394619456955043
hsa-miR-23a-3p_ATCACATTGCCAGGGATTTCCAA	-0.34971637025563	7.24067178006297	0.166739666236551	0.395021933018443
hsa-miR-425-5p_ACACGATCACTCCCGTTG	0.32117067716035	0.399824173774486	0.166836003294017	0.395030581132833
hsa-let-7b-3p_TATACAACCTACTGCCTTCC	0.592034114770894	1.28932646711526	0.166985323571128	0.395164602476483
hsa-miR-148b-3p_GTGCATCACAGAACTTTGT	0.373834261125176	0.475725016599281	0.167854604344021	0.39684463212373
hsa-miR-505-3p_GTCAACACTTGCTGGTTTC	0.334680131987846	0.349821023907589	0.167881480928927	0.39684463212373
hsa-miR-181a-2-3p_CCACTGACCGTTGACTGTAC	0.310124747250099	0.464580810731316	0.168363080134588	0.397762443200451
hsa-miR-4433b-5p_ATGTCCCACCCCCACTCCTGT	0.514882810519468	7.50184640885846	0.168528663720951	0.397933055279053
hsa-miR-937-3p_ATCCGCGCTCTGACTCTCTGC	0.32785460541843	0.377670941003216	0.168710775097733	0.398000666720509
hsa-miR-26a-5p_CAAGTAATCCAGGATAGG	0.389042546735468	0.660801833735657	0.168795635658476	0.398000666720509
hsa-miR-223-3p_TGTCAGTTTGTCAAATACCC	-0.451741737548053	7.45172840384883	0.168837448482093	0.398000666720509
hsa-miR-363-3p_TGCACGGTATCCATCTGT	0.379910677478479	0.737995149360641	0.169031172050907	0.398045211129174
hsa-miR-23a-3p_ATCACATTGCCAGGGA	0.701695161615988	3.12215707121217	0.169136526831284	0.398045211129174
hsa-miR-23b-3p_ATCACATTGCCAGGGA	0.701695161615988	3.12215707121217	0.169136526831284	0.398045211129174
hsa-miR-361-3p_CCCCAGGTGTGATTCTGATTTG	0.359546820708722	0.631208074342393	0.169336310808752	0.398230428036681
hsa-miR-10a-5p_TACCCTGTAGATCCGAATT	0.754292130941169	4.88499417202379	0.169402103714337	0.398230428036681
hsa-miR-409-3p_GAATGTTGCTCGGTGAACCCCTT	-0.709347414363426	4.82396600786416	0.169526580607204	0.398303355318579
hsa-miR-885-5p_TCCATTACACTACCCTGCCTCTT	0.648029884654474	4.48537638302241	0.169861844972316	0.398871175356481
hsa-miR-3173-5p_GCCCTGCCTGTTTTCTCCTT	0.403223345742523	0.663584585253134	0.170262124737916	0.399314881268392
hsa-miR-320d_AAAAGCTGGGTTGAGAGGAT	0.359190065991873	0.462467219120215	0.17051606231244	0.399314881268392
hsa-miR-27a-3p_TTCACAGTGGCTAAGTT	0.6398870670905	3.85266292745368	0.170559567826614	0.399314881268392
hsa-miR-27b-3p_TTCACAGTGGCTAAGTT	0.6398870670905	3.85266292745368	0.170559567826614	0.399314881268392
hsa-miR-423-3p_AAGCTCGGTCTGAGGC	0.323446325783748	0.326800641232034	0.170668566501798	0.399314881268392
hsa-miR-26a-5p_TTCAAGTAATCCAGGA	0.451829200123023	0.78272106221359	0.171030300181732	0.399314881268392
hsa-miR-1306-5p_CCACCTCCCCTGCAAACGTCCA	0.538595135595306	4.89337459847023	0.171061773871887	0.399314881268392
hsa-miR-1-3p_TGGAATGTAAAGAAGT	0.633241823005943	1.39710322962246	0.171209242787508	0.399314881268392
hsa-miR-27b-3p_GTTCACAGTGGCTAAGTTCTGC	-0.583320489539089	1.74750701855539	0.171312974447101	0.399314881268392
hsa-miR-486-5p_ATCCTGTACTGAGCTGCCCCGAG	-0.291087716536924	7.59559973858075	0.171313929758214	0.399314881268392
hsa-miR-320a_GAAAAGCTGGGTTGAGAG	0.474708980077723	0.819497684385042	0.17136248658843	0.399314881268392
hsa-miR-320b_GAAAAGCTGGGTTGAGAG	0.474708980077723	0.819497684385042	0.17136248658843	0.399314881268392
hsa-miR-320c_GAAAAGCTGGGTTGAGAG	0.474708980077723	0.819497684385042	0.17136248658843	0.399314881268392
hsa-miR-320d_GAAAAGCTGGGTTGAGAG	0.474708980077723	0.819497684385042	0.17136248658843	0.399314881268392
hsa-miR-26b-5p_CAAGTAATTCAGGATAGGTT	-0.659197574101764	2.78556864086125	0.171588220563688	0.399622402208983
hsa-miR-28-5p_AAGGAGCTCACAGTCTATTGAG	-0.621761591904748	4.28429037484321	0.172125108286423	0.400653856644857
hsa-miR-125a-5p_CCCTGAGACCCTTTAACCT	0.546103412569664	1.16075724555123	0.172387368446128	0.401045286199453
hsa-miR-10a-5p_ACCCTGTAGATCCGAATTT	0.922989523404833	4.34265489163764	0.172545619830352	0.401171723878974
hsa-miR-3615_TCTCTCGGCTCCTCGCGGCTCG	-0.212447598018228	8.49536391768592	0.172629972218217	0.401171723878974
hsa-miR-450a-2-3p_ATTGGGGACATTTTGCATTCA	0.320391590718912	0.40592471978173	0.172765566763456	0.401268035719808
hsa-miR-451a_ACCGTTACCATTACTGAGTTTAG	0.3332659439725	0.521477451765404	0.173212909268546	0.402044510341124
hsa-miR-642a-3p_AGACACATTTGGAGAGGGAAC	0.568442584141633	1.17319360012434	0.173367281516538	0.402044510341124
hsa-miR-652-3p_AATGGCGCCACTAGGGT	0.388558822891266	0.669247220209103	0.173555470547037	0.402044510341124
hsa-miR-122-5p_GAGTGTGACAATGGTGT	0.440142527602123	0.557589830142855	0.173643468089213	0.402044510341124
hsa-miR-10b-5p_ACCCTGTAGAACCGAA	0.427127829653619	0.814147166289121	0.173657903763851	0.402044510341124
hsa-miR-148a-3p_TCAGTGCACTACAGAACTTT	-0.678324226910986	3.81625524262049	0.173691525507183	0.402044510341124
hsa-miR-23a-3p_TCACATTGCCAGGGATT	0.446869071468602	0.987949556606846	0.173854536029726	0.402044510341124
hsa-miR-23b-3p_TCACATTGCCAGGGATT	0.446869071468602	0.987949556606846	0.173854536029726	0.402044510341124
hsa-miR-142-5p_CCCATAAAGTAGAAAGCACT	-0.134859039240428	10.8570626064615	0.174265630354787	0.402702795438123
hsa-miR-23a-3p_TCACATTGCCAGGGATTTCCAAC	0.612740865319381	3.64103021370573	0.174421294508105	0.402702795438123
hsa-miR-145-5p_TCCAGTTTTCCCAGGAATCCCT	0.384318117039445	0.548364541956603	0.174527765522782	0.402702795438123
hsa-miR-182-5p_TTGGCAATGGTAGAACTCACACTGG	0.371621583317709	0.553922875442948	0.174564228523286	0.402702795438123
hsa-miR-874-3p_CTGCCCTGGCCCGAGGGA	0.482088374792459	0.880315053370064	0.17461162974417	0.402702795438123
hsa-miR-9-3p_TAAAGCTAGATAACCGAAAGT	0.343915335977456	0.418545085544707	0.174779411736015	0.402871743006435
hsa-miR-150-3p_CTGGTACAGGCCTGGGGGA	0.57047097068593	1.45263040513421	0.174972352373604	0.403098468008811
hsa-let-7g-5p_GGTAGTAGTTTGTACAG	0.430683150260607	0.817467783875347	0.175837271899458	0.404872205745807
hsa-miR-495-3p_AAACAAACATGGTGCACTTCTT	-0.670395774665516	3.18626360515735	0.176023268230127	0.40495558486221
hsa-miR-542-3p_TGTGACAGATTGATAACTGA	-0.645832093711845	2.4279544896202	0.176063514488427	0.40495558486221
hsa-miR-505-3p_GTCAACACTTGCTGGTTTCC	0.391590455692592	0.490105439602925	0.176439672562318	0.405601879428586
hsa-miR-433-3p_ATCATGATGGGCTCCTCGGT	0.326675977733053	0.310553680690711	0.177824541595854	0.408398951444673
hsa-miR-221-3p_GCTACATTGTCTGCTGGGTTT	0.647655460280196	3.352996358399	0.177848065199745	0.408398951444673
hsa-miR-483-5p_AAGACGGGAGGAAAGAAGGGA	0.750359798696961	5.2229385595149	0.178098753196776	0.408754381327225
hsa-miR-486-5p_TCCTGTACTGAGCTGCC	-0.636045375418708	3.2980973214416	0.178319881101735	0.409041621773732
hsa-miR-374b-5p_ATAATACAACCTGCTAAGT	0.308326637198913	0.482179912179902	0.178518071436859	0.409055888918562
hsa-miR-374c-5p_ATAATACAACCTGCTAAGT	0.308326637198913	0.482179912179902	0.178518071436859	0.409055888918562
hsa-miR-664a-5p_TGGCTAGGGAAAATGATTGG	0.311916138754068	0.327280157700789	0.178858056229266	0.409055888918562
hsa-miR-16-2-3p_CCAATATTACTGTGCTGCTTT	-0.585396223340366	4.47645278995852	0.178880075982335	0.409055888918562
hsa-miR-342-3p_CACAGAAATCGCACCCGT	0.31367992134465	0.366129585191758	0.179036353919933	0.409055888918562
hsa-miR-222-3p_AGCTACATCTGGCTACTGGGTCTC	0.356624363151131	7.11425647428984	0.179059364065293	0.409055888918562
hsa-miR-185-5p_TGGAGAGAAAGGCAGTTCCT	0.604458415378375	1.94568175635718	0.179090316214854	0.409055888918562
hsa-miR-4732-5p_TAGAGCAGGGAGCAGGAAGCT	0.347463515601101	0.447941052740406	0.179093920394659	0.409055888918562
hsa-miR-24-2-5p_GTGCCTACTGAGCTGAAACAC	0.341822691734002	0.495997189775148	0.179249350673605	0.409150157705913
hsa-miR-1228-5p_GTGGGCGGGGGCAGGTGTGTG	0.713486118433136	3.31876160048623	0.179327192537458	0.409150157705913
hsa-miR-4433b-5p_TATGTCCCACCCCCACTCCT	0.425414574612319	0.754993310060964	0.179579062688734	0.40931387903775
hsa-miR-451a_CGTTACCATTACTGAG	-0.630316178801489	3.41062964829927	0.179591026231955	0.40931387903775
hsa-miR-1976_TCCTCCTGCCCTCCTTGCTGTAG	0.47620229258461	1.13006869582078	0.17985689521202	0.409700741525189
hsa-miR-151a-5p_CTCGAGGAGCTCACAGTCTAGTA	0.58726520022234	1.88482331233788	0.180260565988602	0.410400925343708
hsa-miR-27a-5p_AGGGCTTAGCTGCTTGTGAGCAGGG	0.412567782228034	0.705037596267547	0.180600454623576	0.410923706591078
hsa-miR-337-5p_GAACGGCTTCATACAGGAGT	0.333713914293968	0.380987017834152	0.180683018806119	0.410923706591078
hsa-miR-374a-5p_TTATAATACAACCTGATAAGTG	0.490262899251857	5.13483400623585	0.180815185921265	0.410996393299978
hsa-miR-125b-5p_CCCTGAGACCCTAACTTGT	-0.614705138499842	4.44971473241149	0.180907844634153	0.410996393299978
hsa-miR-92a-3p_ATTGCACTTGTCCCGG	0.525738269325564	1.11779630246784	0.181373764998535	0.411835368366412
hsa-miR-193a-5p_GGGTCTTTGCGGGCGAGA	0.432191566500595	0.509433333697043	0.181781863695896	0.412542227407833
hsa-miR-379-5p_TGGTAGACTATGGAACGTAGGC	0.31906474281295	0.477911646474323	0.182436541069234	0.413685807059755
hsa-miR-484_CAGGCTCAGTCCCCTCCCGATA	0.62488746807509	1.91942504371988	0.182479896122088	0.413685807059755
hsa-miR-142-5p_CATAAAGTAGAAAGCA	0.466950442722817	1.05045420384471	0.18288259639283	0.414193002338489
hsa-miR-1306-5p_CACCTCCCCTGCAAACGTCC	0.443399109018163	0.690321204685496	0.183010420992952	0.414193002338489
hsa-miR-15b-5p_AGCAGCACATCATGGT	0.31483456053176	0.422456518486289	0.183121853770724	0.414193002338489
hsa-miR-214-3p_TACAGCAGGCACAGACAGGCAG	0.372025780498483	0.550917421621855	0.183166788519583	0.414193002338489
hsa-miR-365a-3p_TAATGCCCCTAAAAAT	0.319512446964015	0.384648968005457	0.183286720415389	0.414193002338489
hsa-miR-365b-3p_TAATGCCCCTAAAAAT	0.319512446964015	0.384648968005457	0.183286720415389	0.414193002338489
hsa-miR-30a-3p_CTTTCAGTCGGATGTTTGCA	0.39151957227664	0.628530404054816	0.183863403287394	0.415276006789016
hsa-miR-501-3p_AATGCACCCGGGCAAGGATTCT	-0.245696135043469	7.75266763298301	0.183981221860946	0.415322016722113
hsa-miR-122-5p_TGTGACAATGGTGTTT	0.587741986857639	6.45358312325599	0.18421711979505	0.415634390982798
hsa-miR-126-5p_ATTATTACTTTTGGTACGCGCT	-0.637296145184447	2.38862230864429	0.18482312317672	0.416761769186032
hsa-miR-664b-5p_TGGGCTAAGGGAGATGATTGGGT	0.291420913926402	0.36924148646006	0.185101080272465	0.416761769186032
hsa-miR-152-3p_TCAGTGCATGACAGAACT	0.381082111394576	0.415817160366834	0.185240683739251	0.416761769186032
hsa-miR-329-3p_AACACACCTGGTTAACCTCTTT	-0.660222934580655	4.22566655384267	0.185284341741944	0.416761769186032
hsa-miR-182-5p_TTTGGCAATGGTAGA	0.366225726688337	0.388980344889768	0.185311979676518	0.416761769186032
hsa-miR-574-3p_CACGCTCATGCACACACC	0.290490632482008	0.302222569813407	0.185324547003828	0.416761769186032
hsa-miR-151a-3p_TACTAGACTGAAGCTCCTTG	0.339121092338656	0.402945186309604	0.18547698698645	0.416761769186032
hsa-let-7a-5p_TAGTAGGTTGTATAGT	-0.583932172924585	1.58563457556506	0.185499079339724	0.416761769186032
hsa-miR-660-5p_TACCCATTGCATATCGGAGTTGT	-0.546946964390222	5.01579018929913	0.18575597012979	0.417059184447443
hsa-miR-483-5p_AGACGGGAGGAAAGAAGGGAGT	0.773370518830264	2.94673760786249	0.186063712791981	0.417059184447443
hsa-miR-651-5p_TTTAGGATAAGCTTGACTTTT	0.556368852429247	1.18585697461536	0.186065450445154	0.417059184447443
hsa-miR-221-3p_CTACATTGTCTGCTGGGTTT	0.466822530808394	0.926098966048519	0.186179489232759	0.417059184447443
hsa-miR-877-5p_GTAGAGGAGATGGCGCAGGG	0.547891036315658	1.43353767668356	0.186207013606815	0.417059184447443
hsa-miR-345-5p_GCTGACTCCTAGTCCAGGGCTCG	0.372770761406448	0.658075132622279	0.186302121052365	0.417059184447443
hsa-miR-181a-2-3p_ACCACTGACCGTTGACTGTACCT	0.309382215109054	0.335295038262218	0.186316444671031	0.417059184447443
hsa-miR-1205_ATCACTGAAGGCCTCT	0.281062767556273	0.326718282227362	0.186663992188365	0.417432321349225
hsa-miR-4662a-5p_TTAGCCAATTGTCCATCTTTAG	0.390423674734852	0.850110185315527	0.186679024986303	0.417432321349225
hsa-miR-486-5p_CTGTACTGAGCTGCCCCGAGC	0.286525419404792	0.593005322661441	0.187172170759224	0.418315569887684
hsa-miR-382-5p_AAGTTGTTCGTGGTGGATTCG	-0.667918906982371	2.72333945096376	0.187371700455342	0.418542026908107
hsa-miR-16-5p_TTAGCAGCACGTAAATATTGGCG	-0.593549554952714	3.26110452666053	0.187598682045626	0.418829535295159
hsa-miR-576-3p_AAGATGTGGAAAAATTGGAATC	0.290261784648745	0.453245572637241	0.187864938130589	0.418958602766631
hsa-miR-363-3p_GCACGGTATCCATCTGT	0.307088364718827	0.447665695835029	0.18789524488968	0.418958602766631
hsa-miR-328-3p_GCCCTCTCTGCCCTTCCGT	0.325364486178023	0.336157107366443	0.187951395703848	0.418958602766631
hsa-miR-30a-5p_TGTAAACATCCTCGACTG	0.277198612570696	0.345114313591866	0.188259513364494	0.419222987922123
hsa-miR-30d-5p_TGTAAACATCCCCGACTGGAA	-0.13743438282525	11.9499712432985	0.188266728973004	0.419222987922123
hsa-miR-548k_AAAAGTACTTGCGGATTTTGCT	0.320137861556956	0.431827871106736	0.188473193777733	0.419383869995655
hsa-miR-146a-5p_GAGAACTGAATTCCATGGGT	-0.590008423412847	2.07739069955274	0.18853578012944	0.419383869995655
hsa-miR-29b-3p_TAGCACCATTTGAAA	0.659969048296305	2.25467873262702	0.188717325312854	0.419508392052966
hsa-miR-6803-3p_CCCTCGCCTTCTCACCCTCAG	0.333654413481954	0.381184457719088	0.188828367919147	0.419508392052966
hsa-miR-126-3p_GTACCGTGAGTAATAATG	0.301905365835117	0.352988478977915	0.188887049354679	0.419508392052966
hsa-miR-1260b_ATCCCACCACTGCCACC	0.321785979721965	0.41193243749534	0.189227945579572	0.420046616697987
hsa-miR-25-3p_GCACTTGTCTCGGTCT	0.355292019642026	0.780665358206657	0.189606120279347	0.420666988355325
hsa-miR-21-5p_TAGCTTATCAGACTGATGTTGA	0.13216295337971	13.2319765654189	0.189970604299847	0.421254533787838
hsa-miR-6087_AGGCGGGGGGGCGAG	0.602986627714394	6.97351640094001	0.190068622354297	0.421254533787838
hsa-miR-92a-3p_TGCACTTGTCCCGGCC	0.270640961865053	0.34875773876694	0.190563622512942	0.422132099350395
hsa-miR-21-5p_TAGCTTATCAGACTGATGT	-0.407795317766413	5.96978323212443	0.190903531046324	0.422665376269835
hsa-miR-23a-3p_AATCACATTGCCAGGGATTTCCA	-0.597926818354606	2.52858300597051	0.191391049396243	0.423524741706536
hsa-miR-4508_AGCGGGGCTGGGCGCG	0.636671194511837	2.68242039260198	0.191501545159177	0.423549343782259
hsa-miR-27b-5p_AGAGCTTAGCTGATTGGTGAACAG	0.288178478033214	0.36548676901739	0.191709480401417	0.42378931819027
hsa-miR-130b-5p_ACTCTTTCCCTGTTGCACT	-0.634644944406271	3.6073091031287	0.192441078447524	0.425186042687065
hsa-miR-7-5p_TGGAAGACTAGTGATTTT	0.601549720815681	1.27265296617408	0.192762932141477	0.425607119439617
hsa-miR-487a-5p_GTGGTTATCCCTGCTGTGTTCG	0.38661069509767	0.906308621498497	0.192831381426068	0.425607119439617
hsa-miR-320a_AAAAGCTGGGTTGAGAGGGCGAAA	-0.354282788872813	6.54866255285712	0.193001537691711	0.42566661041598
hsa-miR-151a-3p_CTAGACTGAAGCTCCT	0.306875832460798	0.386467830629886	0.193058084921185	0.42566661041598
hsa-miR-1307-5p_TCGACCGGACCTCGAC	0.447506983316097	0.7676008784789	0.19337333000435	0.425958472862683
hsa-miR-1301-3p_GCAGCTGCCTGGGAGTGACTTCA	0.272299558539038	0.321124862057491	0.193508377571865	0.425958472862683
hsa-miR-18b-3p_TACTGCCCTAAATGCCCCT	0.314122884284752	0.391647306884665	0.193572528955579	0.425958472862683
hsa-miR-99a-5p_ACCCGTAGATCCGATCTT	0.284986875757582	0.43244037790643	0.193590230393012	0.425958472862683
hsa-miR-146b-3p_GCCCTGTGGACTCAGTTCTGGT	0.392078341223463	0.889898733553172	0.193710241028525	0.42600260436717
hsa-miR-342-5p_GGGGTGCTATCTGTGATTGAGG	0.568736359734246	1.32299323484142	0.193938616630102	0.426284880906393
hsa-miR-323b-3p_CCCAATACACGGTCGACCTCT	-0.633649809924802	5.02946745029922	0.194154965759109	0.426458985082796
hsa-miR-1307-3p_CTCGGCGTGGCGTCGGTCGTG	0.532115855545606	1.38500410909413	0.194259366037538	0.426458985082796
hsa-miR-27b-5p_AGAGCTTAGCTGATTGGTGAACA	0.27928187677366	0.324973647887538	0.194318007750068	0.426458985082796
hsa-miR-7-5p_TGGAAGACTAGTGATT	0.304143848636892	0.327818442746913	0.194511749596616	0.42666447595511
hsa-miR-5010-5p_GGGGGATGGCAGAGCAAAATT	0.356892242516827	0.373782251549363	0.194741209599128	0.426948063431834
hsa-miR-660-5p_TACCCATTGCATATCGGAGTTG	0.605339342651342	2.25731752952562	0.194961966679692	0.427212288940282
hsa-miR-140-3p_CCACAGGGTAGAACCACGGACA	0.462052061454747	1.23411877479902	0.19528392014499	0.427653404263445
hsa-miR-3648_GGGGGAGCCGCGGGGATCG	0.586548082283678	1.21863093473137	0.195363955443671	0.427653404263445
hsa-miR-5010-3p_TTTTGTGTCTCCCATTCCCCAGA	0.363143895089397	0.436870626316458	0.195595362060996	0.427768371630487
hsa-miR-128-3p_CAGTGAACCGGTCTCT	0.317322131916866	0.460554369451043	0.195617211709953	0.427768371630487
hsa-miR-15a-5p_TAGCAGCACATAATGGTTTGTGGAT	0.356156766209528	0.486317181924871	0.195819156922668	0.427773839251512
hsa-miR-425-5p_ATGACACGATCACTCCCGTTG	-0.560998680264313	4.61674940644289	0.195820450581816	0.427773839251512
hsa-miR-92b-3p_TATTGCACTCGTCCCGGCCT	0.444455970455531	6.1514319538858	0.196133712154436	0.428085947308921
hsa-miR-182-5p_TTTGGCAATGGTAGAACTCACACTGGT	0.305498406104484	0.445069713011364	0.196164208140386	0.428085947308921
hsa-miR-766-3p_ACTCCAGCCCCACAGCCTCAGC	0.586452512910642	1.86001212927167	0.196414569838806	0.428412946086485
hsa-miR-1246_GGATTTTTGGAGCAGG	0.361569022065109	0.5283388660422	0.196946089040822	0.42935254807774
hsa-miR-16-5p_GCACGTAAATATTGGCG	-0.631811750349998	3.42980679217005	0.19711404360186	0.429499005026139
hsa-miR-361-5p_TTATCAGAATCTCCAGGGGT	0.544638149999765	5.43200231468507	0.197353845491084	0.429596039253175
hsa-miR-24-3p_GCTCAGTTCAGCAGGAA	0.352405597069283	0.563151871616115	0.197360170074546	0.429596039253175
hsa-miR-486-3p_CGGGGCAGCTCAGTACAGGATA	-0.638291967392635	3.39515901872232	0.197703439169135	0.429844970302752
hsa-miR-21-5p_AGCTTATCAGACTGATGTTGACT	0.558693575601806	1.61094059602292	0.197748031121981	0.429844970302752
hsa-let-7e-5p_TGAGGTAGGAGGTTGTATAGTTGA	0.299102430556319	0.362352991103013	0.197777096847418	0.429844970302752
hsa-miR-550a-3p_TGTCTTACTCCCTCAGGCA	0.348243143432875	0.652786548533141	0.197907346808442	0.429908823699072
hsa-miR-320a_AGCTGGGTTGAGAGG	0.346532131670109	0.355191108381885	0.198122999376436	0.430122663974886
hsa-miR-4508_GCGGGGCTGGGCGCG	0.299834866584486	0.401169182135056	0.198207628354452	0.430122663974886
hsa-miR-143-3p_ATGAAGCACTGTAGCTC	0.430883023270907	0.878722870468219	0.1987022545007	0.4309765947491
hsa-let-7d-5p_GAGGTAGTAGGTTGCATAGTTT	0.464741686708203	1.07014376171675	0.198954785294991	0.431070535860954
hsa-miR-192-5p_GACCTATGAATTGACAGCCAGT	0.516181360429961	1.15315395882518	0.199017961141141	0.431070535860954
hsa-miR-223-3p_GTGTCAGTTTGTCAAATAC	0.337393506655724	0.608749544014023	0.199063307462833	0.431070535860954
hsa-miR-3912-3p_TAACGCATAATATGGACATGT	0.302700013271504	0.405351923157185	0.199150137285363	0.431070535860954
hsa-miR-21-5p_TAGCTTATCAGACTGATGTTGAC	0.217254703959252	11.1237391107936	0.199512466263247	0.431564733302343
hsa-miR-495-3p_AAACAAACATGGTGCACTTCT	0.449067288121145	0.841286816713703	0.199580968873515	0.431564733302343
hsa-miR-23a-3p_ATTGCCAGGGATTTCC	0.456978837838373	1.15933736312143	0.199858927655611	0.431946627620799
hsa-miR-25-3p_TGCACTTGTCTCGGTCTG	0.557483664107053	1.75250088505354	0.199985081603851	0.43200021175652
hsa-miR-3180-3p_TGGGGCGGAGCTTCCGGAG	0.478833001896385	0.531098436872544	0.200314686567272	0.432274022354285
hsa-miR-3180_TGGGGCGGAGCTTCCGGAG	0.478833001896385	0.531098436872544	0.200314686567272	0.432274022354285
hsa-miR-197-3p_CTTCACCACCTTCTCCACCCAG	0.293193308790796	0.366370219858912	0.200670117589846	0.432821883182148
hsa-miR-148a-3p_TCAGTGCACTACAGAACTTTGTC	0.586187575350942	2.49094004816182	0.200830242886143	0.432948151330674
hsa-miR-221-3p_TACATTGTCTGCTGGGT	0.32456103169973	0.51447924321226	0.201036483954527	0.433173657540038
hsa-miR-3679-5p_TGAGGATATGGCAGGGAAG	0.593311507982325	1.55943273241705	0.201296408808537	0.433514549945419
hsa-miR-194-5p_TGTAACAGCAACTCCATGTGGAA	0.504698262210114	5.14331809617307	0.201579049111878	0.433705720415657
hsa-miR-23a-3p_TCACATTGCCAGGGATTTCCA	-0.337019566649779	7.33471736663566	0.201629570570975	0.433705720415657
hsa-miR-29b-1-5p_GCTGGTTTCATATGGTGGTTT	0.359437480186711	0.518277157433506	0.201690459376779	0.433705720415657
hsa-miR-20a-5p_TAAAGTGCTTATAGTGCAGGT	0.312166579558586	0.455338818750831	0.201900762294631	0.433939006000866
hsa-miR-27b-5p_AGAGCTTAGCTGATTGGTGAAC	0.322990065886733	0.421509955060113	0.202166779209277	0.43424300171691
hsa-miR-375_TTCGTTCGGCTCGCGTGA	0.417582580253505	0.733828638012359	0.202245978040372	0.43424300171691
hsa-miR-99b-5p_ACCCGTAGAACCGACCTTG	0.50742150104019	1.41353829810125	0.20243537785748	0.434398005818214
hsa-miR-543_AAACATTCGCGGTGCACTTCTT	-0.656161713410125	3.99206113537736	0.202522017259688	0.434398005818214
hsa-miR-125b-5p_TCCCTGAGACCCTAACTTGTGA	-0.316119511140275	7.21388706300059	0.20267777996026	0.434513429673353
hsa-miR-125a-5p_TCCCTGAGACCCTTTAACC	0.599402939669927	2.49875839304485	0.203010516510618	0.434860051937099
hsa-miR-203a-3p_GTGAAATGTTTAGGACCACT	0.380082886063044	0.538328760336091	0.203043524954206	0.434860051937099
hsa-miR-214-3p_ACAGCAGGCACAGACAGGCAGT	0.317667187022549	0.392467354238902	0.203153258343586	0.434876537950962
hsa-miR-23b-3p_ATCACATTGCCAGGG	0.459457693104897	0.931062576675587	0.203501949081686	0.435404270575374
hsa-miR-129-5p_CTTTTTGCGGTCTGGGCTTG	0.415593564660353	0.579518958532495	0.204255165325354	0.436796545216588
hsa-miR-99b-5p_CCGTAGAACCGACCTTGC	0.294438334460591	0.391552472922383	0.20442566130625	0.4369350411334
hsa-miR-145-3p_TTCCTGGAAATACTGTTCTT	0.324326241927435	0.443234887146458	0.204524966462021	0.4369350411334
hsa-let-7f-5p_GTAGTAGATTGTATAG	0.382517705706509	0.723962577749449	0.204989812262952	0.437708707347045
hsa-miR-432-5p_TCTTGGAGTAGGTCATTGGGTG	0.629361604135145	2.65145559452236	0.205393848071188	0.438351817966652
hsa-miR-122-5p_TGGAGTGTGACAATGGTGTTTGT	0.385404106093903	11.3044492561594	0.206093189355633	0.439624210727582
hsa-miR-146b-3p_GCCCTGTGGACTCAGTTCTGG	0.551872675092872	2.0526319547146	0.206296546612772	0.439837859761697
[truncated: 2,263 more rows]

## Sheet: snRNA
snRNA	log2 FC (Progression vs stable)	Average expression	Raw p-value	BH-adjusted P-value
ENSG00000222627-snRNA	0.229469673102248	15.3717658818134	0.000416148246908305	0.00457763071599136
URS00006A3E7F-snRNA	0.0558164790076425	16.3514872821201	0.0294120098536298	0.215688072259952
ENSG00000275616-snRNA	0.133763963350864	15.4225310064282	0.0551084586739388	0.303096522706663
ENSG00000276596-snRNA	0.11884169554213	15.401000668751	0.128831435185189	0.566858314814834
ENSG00000278774-snRNA	-0.107751788160858	15.4212322043988	0.207411675045022	0.601872451957864
ENSG00000274585-snRNA	0.0996631417941494	15.4130827173644	0.231073170050239	0.601872451957864
ENSG00000274432-snRNA	0.103478777274022	15.3881940594284	0.261730058370096	0.601872451957864
ENSG00000278591-snRNA	0.070212606965125	15.4122588047764	0.279594547591526	0.601872451957864
ENSG00000278048-snRNA	-0.072977935221811	15.3803664750562	0.300936225978932	0.601872451957864
ENSG00000274862-snRNA	0.0650821817698617	15.4233175690336	0.339277521187643	0.622008788844012
ENSG00000275219-snRNA	-0.0541792124272504	15.3971888921661	0.402441236639377	0.666649378845743
ENSG00000274452-snRNA	-0.0423320567228522	15.4063351099778	0.464459348700103	0.666649378845743
ENSG00000223001-snRNA	0.0506940935060172	15.2503948585799	0.515138156380801	0.666649378845743
URS000032B6B6-snRNA	-0.0968375027478015	14.7193754071839	0.567964250636698	0.67862555641786
ENSG00000222626-snRNA	0.0430132872443334	15.2660112534044	0.616932324016237	0.67862555641786
ENSG00000277903-snRNA	-0.0248191782971769	15.408975666963	0.735340409554742	0.770356619533539
ENSG00000273709-snRNA	0.0153134545181679	15.4426621461671	0.805683643410028	0.805683643410028
